# Supplementary material for: 3-(2-Bromo­phenyl­sulfon­yl)-5-cyclo­hexyl-2-methyl-1-benzo­furan
Source: Acta Crystallogr Sect E Struct Rep Online. 2014 Feb 22;70(Pt 3):o324. doi: 10.1107/S1600536814003547 (PMC3998423; doi:10.1107/S1600536814003547)
Supplement: Supplementary file 1 [file e-70-0o324-sup1.cif]

##############################################################################
#                                                                            #
# This CIF contains the data in a paper accepted for publication in          #
# Acta Crystallographica Section E. It conforms to the requirements of       #
# Notes for Authors for Acta Crystallographica Section E, and has been       #
# peer reviewed under the auspices of the IUCr Commission on Journals.       #
#                                                                            #
# Full details of the Crystallographic Information File format               #
# are given in the paper "The Crystallographic Information File (CIF):       #
# a New Standard Archive File for Crystallography" by S. R. Hall, F. H.      #
# Allen and I. D. Brown [Acta Cryst. (1991), A47, 655-685].                  #
#                                                                            #
# The current version of the core CIF dictionary is obtainable from          #
# ftp://ftp.iucr.org/pub/cif_core.dic.                                       #
#                                                                            #
# Software is freely available for graphical display of the structure(s)     #
# in this CIF. For information consult the CIF software page                 #
# http://www.iucr.org/resources/cif/software.                                #
#                                                                            #
# This file may be used for bona fide research purposes within the           #
# scientific community so long as proper attribution is given to the journal # 
# article from which it was obtained.                                        #
#                                                                            #
##############################################################################
data_I
_database_code_depnum_ccdc_archive 'CCDC 987378'
_audit_creation_method     'form.cif (version 2.0)'
_journal_data_validation_number     ?
_journal_date_recd_electronic     2014-02-12
_journal_date_accepted     2014-02-17
_journal_name_full     'Acta Crystallographica, Section E'
_journal_year     2014
_journal_volume     70
_journal_issue      3
_journal_page_first     o324
_journal_page_last     o324
_journal_paper_category     QO
_journal_paper_doi     10.1107/S1600536814003547
_journal_coeditor_code     CV5444
_publ_contact_author_name     'Prof. Uk Lee'
_publ_contact_author_address
;
 Department of Chemistry, Pukyong National University, 599-1 Daeyeon 3-dong
 Nam-gu, Busan 608-737, Republic of Korea
;
_publ_contact_author_email     'uklee@pknu.ac.kr'
_publ_contact_author_fax     '+82-51-629-5583'
_publ_contact_author_phone     '+82-51-629-5596'
_publ_section_title
;
3-(2-Bromophenylsulfonyl)-5-cyclohexyl-2-methyl-1-benzofuran
;
loop_
    _publ_author_name
    _publ_author_address
    'Choi, Hong Dae'
;
 Department of Chemistry, Dongeui University, San 24 Kaya-dong
 Busanjin-gu, Busan 614-714, Republic of Korea
;
    'Seo, Pil Ja'
;
 Department of Chemistry, Dongeui University, San 24 Kaya-dong
 Busanjin-gu, Busan 614-714, Republic of Korea
;
    'Lee, Uk'
;
 Department of Chemistry, Pukyong National University,
 599-1 Daeyeon 3-dong
 Nam-gu, Busan 608-737, Republic of Korea
;
_publ_section_synopsis     .
_chemical_name_systematic
;
3-(2-Bromophenylsulfonyl)-5-cyclohexyl-2-methyl-1-benzofuran
;
_chemical_name_common     ?
_chemical_formula_moiety     'C21 H21 Br O3 S'
_chemical_formula_sum     'C21 H21 Br O3 S'
_chemical_formula_iupac     'C21 H21 Br O3 S'
_chemical_formula_weight     433.35
_chemical_melting_point_gt     445
_chemical_melting_point_lt     446
_symmetry_cell_setting     monoclinic
_symmetry_space_group_name_H-M     'P 21/n'
_symmetry_space_group_name_Hall     '-P 2yn'
loop_
    _symmetry_equiv_pos_as_xyz
    'x, y, z'
    '-x+1/2, y+1/2, -z+1/2'
    '-x, -y, -z'
    'x-1/2, -y-1/2, z-1/2'
_cell_length_a     7.35480(10)
_cell_length_b     20.4554(4)
_cell_length_c     12.6801(2)
_cell_angle_alpha     90.00
_cell_angle_beta     92.4630(10)
_cell_angle_gamma     90.00
_cell_volume     1905.90(5)
_cell_formula_units_Z     4
_cell_measurement_reflns_used     7682
_cell_measurement_theta_min     2.56
_cell_measurement_theta_max     28.22
_cell_measurement_temperature     173(2)
_exptl_crystal_description     'block'
_exptl_crystal_colour     'colourless'
_exptl_crystal_size_max     0.46
_exptl_crystal_size_mid     0.35
_exptl_crystal_size_min     0.23
_exptl_crystal_density_diffrn     1.510
_exptl_crystal_density_meas     ?
_exptl_crystal_density_method     'not measured'
_exptl_crystal_F_000     888
_exptl_absorpt_coefficient_mu     2.284
_exptl_absorpt_correction_type     multi-scan
_exptl_absorpt_process_details     '(<i>SADABS</i>; Bruker, 2009)'
_exptl_absorpt_correction_T_min     0.5070
_exptl_absorpt_correction_T_max     0.7457
_exptl_special_details
;
;
_diffrn_ambient_temperature     173(2)
_diffrn_radiation_type     MoK\a
_diffrn_radiation_wavelength     0.71073
_diffrn_radiation_source     'rotating anode'
_diffrn_radiation_monochromator     'graphite multilayer'
_diffrn_measurement_device_type     'Bruker SMART APEXII CCD'
_diffrn_measurement_method     '\f and \w scans'
_diffrn_detector_area_resol_mean     10.0
_diffrn_reflns_number     19277
_diffrn_reflns_av_R_equivalents     0.0309
_diffrn_reflns_av_sigmaI/netI     0.0285
_diffrn_reflns_theta_min     1.89
_diffrn_reflns_theta_max     28.36
_diffrn_reflns_theta_full     28.36
_diffrn_measured_fraction_theta_max     0.998
_diffrn_measured_fraction_theta_full     0.998
_diffrn_reflns_limit_h_min     -8
_diffrn_reflns_limit_h_max     9
_diffrn_reflns_limit_k_min     -27
_diffrn_reflns_limit_k_max     21
_diffrn_reflns_limit_l_min     -16
_diffrn_reflns_limit_l_max     16
_diffrn_standards_number     0
_diffrn_standards_interval_count     ?
_diffrn_standards_interval_time     ?
_diffrn_standards_decay_%     ?
_refine_special_details
;
 Refinement of F^2^ against ALL reflections.  The weighted R-factor wR and
 goodness of fit S are based on F^2^, conventional R-factors R are based
 on F, with F set to zero for negative F^2^. The threshold expression of
 F^2^ > 2sigma(F^2^) is used only for calculating R-factors(gt) etc. and is
 not relevant to the choice of reflections for refinement.  R-factors based
 on F^2^ are statistically about twice as large as those based on F, and R-
 factors based on ALL data will be even larger.
;
_reflns_number_total     4748
_reflns_number_gt     4028
_reflns_threshold_expression     I>2\s(I)
_refine_ls_structure_factor_coef     Fsqd
_refine_ls_matrix_type     full
_refine_ls_R_factor_all     0.0405
_refine_ls_R_factor_gt     0.0311
_refine_ls_wR_factor_gt     0.0787
_refine_ls_wR_factor_ref     0.0829
_refine_ls_goodness_of_fit_ref     1.031
_refine_ls_restrained_S_all     1.031
_refine_ls_number_reflns     4748
_refine_ls_number_parameters     235
_refine_ls_number_restraints     0
_refine_ls_hydrogen_treatment     constr
_refine_ls_weighting_scheme     calc
_refine_ls_weighting_details
         'calc w=1/[\s^2^(Fo^2^)+(0.0428P)^2^+1.0558P] where P=(Fo^2^+2Fc^2^)/3'
_atom_sites_solution_hydrogens     difmap
_atom_sites_solution_primary     direct
_atom_sites_solution_secondary     difmap
_refine_ls_shift/su_max     0.001
_refine_ls_shift/su_mean     0.000
_refine_diff_density_max     0.603
_refine_diff_density_min     -0.557
_refine_ls_extinction_method     none
_refine_ls_extinction_coef     ?
loop_
    _atom_type_symbol
    _atom_type_description
    _atom_type_scat_dispersion_real
    _atom_type_scat_dispersion_imag
    _atom_type_scat_source
    'C' 'C' 0.0033 0.0016
                         'International Tables Vol C Tables 4.2.6.8 and 6.1.1.4'
    'H' 'H' 0.0000 0.0000
                         'International Tables Vol C Tables 4.2.6.8 and 6.1.1.4'
    'O' 'O' 0.0106 0.0060
                         'International Tables Vol C Tables 4.2.6.8 and 6.1.1.4'
    'S' 'S' 0.1246 0.1234
                         'International Tables Vol C Tables 4.2.6.8 and 6.1.1.4'
    'Br' 'Br' -0.2901 2.4595
                         'International Tables Vol C Tables 4.2.6.8 and 6.1.1.4'
_computing_data_collection     '<i>APEX2</i> (Bruker, 2009)'
_computing_cell_refinement     '<i>SAINT</i> (Bruker, 2009)'
_computing_data_reduction     '<i>SAINT</i> (Bruker, 2009)'
_computing_structure_solution     '<i>SHELXS97</i> (Sheldrick, 2008)'
_computing_structure_refinement     '<i>SHELXL97</i> (Sheldrick, 2008)'
_computing_molecular_graphics
;
<i>ORTEP-3 for Windows</i>  (Farrugia, 2012) and
<i>DIAMOND</i> (Brandenburg, 1998)
;
_computing_publication_material     '<i>SHELXL97</i> (Sheldrick, 2008)'
loop_
    _atom_site_type_symbol
    _atom_site_label
    _atom_site_fract_x
    _atom_site_fract_y
    _atom_site_fract_z
    _atom_site_U_iso_or_equiv
    _atom_site_adp_type
    _atom_site_calc_flag
    _atom_site_refinement_flags
    _atom_site_occupancy
    _atom_site_symmetry_multiplicity
    _atom_site_disorder_assembly
    _atom_site_disorder_group
    Br Br1 0.86740(3) 0.705237(11) 0.155454(16) 0.02977(8) Uani d . 1 2 . .
    S S1 0.43880(6) 0.64983(2) 0.08850(3) 0.01954(10) Uani d . 1 2 . .
    O O1 0.75164(19) 0.49455(7) 0.08436(13) 0.0321(3) Uani d . 1 2 . .
    O O2 0.24696(18) 0.63578(7) 0.08776(11) 0.0263(3) Uani d . 1 2 . .
    O O3 0.5080(2) 0.68541(7) 0.00109(11) 0.0277(3) Uani d . 1 2 . .
    C C1 0.5550(3) 0.57650(9) 0.10478(15) 0.0216(4) Uani d . 1 2 . .
    C C2 0.5104(3) 0.52574(9) 0.17993(15) 0.0226(4) Uani d . 1 2 . .
    C C3 0.3820(3) 0.51623(9) 0.25675(15) 0.0238(4) Uani d . 1 2 . .
    H H3 0.2955 0.5493 0.2706 0.029 Uiso calc R 1 2 . .
    C C4 0.3828(3) 0.45752(10) 0.31282(16) 0.0277(4) Uani d . 1 2 . .
    C C5 0.5130(3) 0.40942(11) 0.2906(2) 0.0370(5) Uani d . 1 2 . .
    H H5 0.5123 0.3694 0.3287 0.044 Uiso calc R 1 2 . .
    C C6 0.6409(3) 0.41813(10) 0.2159(2) 0.0374(5) Uani d . 1 2 . .
    H H6 0.7278 0.3853 0.2018 0.045 Uiso calc R 1 2 . .
    C C7 0.6369(3) 0.47670(10) 0.16263(17) 0.0283(4) Uani d . 1 2 . .
    C C8 0.6990(3) 0.55528(10) 0.05010(17) 0.0266(4) Uani d . 1 2 . .
    C C9 0.2428(3) 0.44470(10) 0.39452(17) 0.0315(5) Uani d . 1 2 . .
    H H9 0.1781 0.4869 0.4066 0.038 Uiso calc R 1 2 . .
    C C10 0.3273(4) 0.42243(13) 0.50155(19) 0.0449(7) Uani d . 1 2 . .
    H H10A 0.3927 0.3806 0.4924 0.054 Uiso calc R 1 2 . .
    H H10B 0.4167 0.4554 0.5279 0.054 Uiso calc R 1 2 . .
    C C11 0.1817(4) 0.41342(13) 0.5820(2) 0.0480(7) Uani d . 1 2 . .
    H H11A 0.2389 0.3973 0.6492 0.058 Uiso calc R 1 2 . .
    H H11B 0.1242 0.4561 0.5960 0.058 Uiso calc R 1 2 . .
    C C12 0.0365(4) 0.36519(13) 0.5428(2) 0.0476(7) Uani d . 1 2 . .
    H H12A -0.0608 0.3631 0.5943 0.057 Uiso calc R 1 2 . .
    H H12B 0.0911 0.3211 0.5381 0.057 Uiso calc R 1 2 . .
    C C13 -0.0463(3) 0.38442(13) 0.4352(2) 0.0418(6) Uani d . 1 2 . .
    H H13A -0.1179 0.4251 0.4422 0.050 Uiso calc R 1 2 . .
    H H13B -0.1302 0.3495 0.4093 0.050 Uiso calc R 1 2 . .
    C C14 0.1001(3) 0.39514(12) 0.35539(18) 0.0376(5) Uani d . 1 2 . .
    H H14A 0.0423 0.4108 0.2881 0.045 Uiso calc R 1 2 . .
    H H14B 0.1606 0.3530 0.3414 0.045 Uiso calc R 1 2 . .
    C C15 0.8082(3) 0.58153(12) -0.03582(18) 0.0338(5) Uani d . 1 2 . .
    H H15A 0.9024 0.5498 -0.0529 0.051 Uiso calc R 1 2 . .
    H H15B 0.8657 0.6226 -0.0129 0.051 Uiso calc R 1 2 . .
    H H15C 0.7287 0.5895 -0.0985 0.051 Uiso calc R 1 2 . .
    C C16 0.4887(2) 0.69432(8) 0.20708(14) 0.0183(4) Uani d . 1 2 . .
    C C17 0.3458(3) 0.70484(9) 0.27279(16) 0.0247(4) Uani d . 1 2 . .
    H H17 0.2291 0.6872 0.2547 0.030 Uiso calc R 1 2 . .
    C C18 0.3719(3) 0.74109(11) 0.36512(17) 0.0309(5) Uani d . 1 2 . .
    H H18 0.2732 0.7486 0.4095 0.037 Uiso calc R 1 2 . .
    C C19 0.5423(3) 0.76600(11) 0.39179(17) 0.0294(4) Uani d . 1 2 . .
    H H19 0.5603 0.7908 0.4547 0.035 Uiso calc R 1 2 . .
    C C20 0.6873(3) 0.75516(9) 0.32758(16) 0.0238(4) Uani d . 1 2 . .
    H H20 0.8044 0.7720 0.3468 0.029 Uiso calc R 1 2 . .
    C C21 0.6602(2) 0.71964(9) 0.23533(15) 0.0199(4) Uani d . 1 2 . .
loop_
    _atom_site_aniso_label
    _atom_site_aniso_U_11
    _atom_site_aniso_U_22
    _atom_site_aniso_U_33
    _atom_site_aniso_U_12
    _atom_site_aniso_U_13
    _atom_site_aniso_U_23
    Br1 0.01868(11) 0.04310(14) 0.02774(12) -0.00582(8) 0.00347(7) -0.00653(9)
    S1 0.0179(2) 0.0223(2) 0.0181(2) 0.00098(17) -0.00338(16) -0.00055(17)
    O1 0.0245(7) 0.0260(7) 0.0458(9) 0.0041(6) 0.0011(6) -0.0110(7)
    O2 0.0184(6) 0.0298(7) 0.0302(7) 0.0002(5) -0.0059(5) -0.0027(6)
    O3 0.0303(7) 0.0325(7) 0.0201(7) 0.0014(6) -0.0016(5) 0.0038(6)
    C1 0.0216(9) 0.0209(9) 0.0220(9) 0.0001(7) -0.0043(7) -0.0052(7)
    C2 0.0234(9) 0.0187(9) 0.0248(9) 0.0003(7) -0.0081(7) -0.0037(7)
    C3 0.0265(10) 0.0192(9) 0.0252(9) 0.0020(7) -0.0057(7) -0.0022(8)
    C4 0.0329(11) 0.0216(9) 0.0275(10) -0.0027(8) -0.0095(8) 0.0005(8)
    C5 0.0410(13) 0.0195(10) 0.0493(14) 0.0003(9) -0.0127(11) 0.0044(10)
    C6 0.0340(12) 0.0202(10) 0.0568(15) 0.0068(9) -0.0104(10) -0.0058(10)
    C7 0.0235(10) 0.0226(10) 0.0382(12) 0.0012(8) -0.0054(8) -0.0080(9)
    C8 0.0219(9) 0.0268(10) 0.0306(10) -0.0007(8) -0.0030(8) -0.0100(8)
    C9 0.0426(12) 0.0226(10) 0.0285(10) -0.0037(9) -0.0075(9) 0.0061(8)
    C10 0.0571(16) 0.0402(13) 0.0355(13) -0.0230(12) -0.0200(11) 0.0145(11)
    C11 0.0709(18) 0.0395(14) 0.0323(12) -0.0198(13) -0.0125(12) 0.0155(11)
    C12 0.0569(16) 0.0409(14) 0.0441(14) -0.0172(12) -0.0077(12) 0.0185(12)
    C13 0.0422(13) 0.0407(13) 0.0417(13) -0.0104(11) -0.0076(10) 0.0078(11)
    C14 0.0373(12) 0.0395(13) 0.0350(12) -0.0069(10) -0.0093(10) -0.0001(10)
    C15 0.0268(10) 0.0424(13) 0.0327(11) -0.0029(9) 0.0062(8) -0.0138(10)
    C16 0.0193(9) 0.0164(8) 0.0189(8) 0.0017(7) -0.0020(7) 0.0006(7)
    C17 0.0196(9) 0.0269(10) 0.0277(10) -0.0004(7) 0.0019(7) -0.0016(8)
    C18 0.0290(11) 0.0335(11) 0.0307(11) 0.0017(9) 0.0071(8) -0.0079(9)
    C19 0.0351(11) 0.0274(10) 0.0258(10) -0.0004(9) 0.0019(8) -0.0082(8)
    C20 0.0236(9) 0.0207(9) 0.0267(9) -0.0021(7) -0.0041(7) -0.0013(8)
    C21 0.0192(9) 0.0188(9) 0.0217(9) 0.0012(7) 0.0005(7) 0.0019(7)
_geom_special_details
;
 All esds (except the esd in the dihedral angle between two l.s. planes)
 are estimated using the full covariance matrix.  The cell esds are taken
 into account individually in the estimation of esds in distances, angles
 and torsion angles; correlations between esds in cell parameters are only
 used when they are defined by crystal symmetry.  An approximate (isotropic)
 treatment of cell esds is used for estimating esds involving l.s. planes.
;
loop_
    _geom_bond_atom_site_label_1
    _geom_bond_atom_site_label_2
    _geom_bond_site_symmetry_2
    _geom_bond_distance
    _geom_bond_publ_flag
    Br1 C21 . 1.8887(19) ?
    Br1 O2 1_655 3.2793(14) ?
    S1 O3 . 1.4372(15) ?
    S1 O2 . 1.4395(14) ?
    S1 C1 . 1.7342(19) ?
    S1 C16 . 1.7823(19) ?
    O1 C8 . 1.367(3) ?
    O1 C7 . 1.379(3) ?
    C1 C8 . 1.361(3) ?
    C1 C2 . 1.456(3) ?
    C2 C7 . 1.392(3) ?
    C2 C3 . 1.399(3) ?
    C3 C4 . 1.395(3) ?
    C3 H3 . 0.9500 ?
    C4 C5 . 1.410(3) ?
    C4 C9 . 1.515(3) ?
    C5 C6 . 1.374(4) ?
    C5 H5 . 0.9500 ?
    C6 C7 . 1.375(3) ?
    C6 H6 . 0.9500 ?
    C8 C15 . 1.482(3) ?
    C9 C14 . 1.527(3) ?
    C9 C10 . 1.537(3) ?
    C9 H9 . 1.0000 ?
    C10 C11 . 1.522(4) ?
    C10 H10A . 0.9900 ?
    C10 H10B . 0.9900 ?
    C11 C12 . 1.521(3) ?
    C11 H11A . 0.9900 ?
    C11 H11B . 0.9900 ?
    C12 C13 . 1.522(3) ?
    C12 H12A . 0.9900 ?
    C12 H12B . 0.9900 ?
    C13 C14 . 1.525(3) ?
    C13 H13A . 0.9900 ?
    C13 H13B . 0.9900 ?
    C14 H14A . 0.9900 ?
    C14 H14B . 0.9900 ?
    C15 H15A . 0.9800 ?
    C15 H15B . 0.9800 ?
    C15 H15C . 0.9800 ?
    C16 C17 . 1.386(3) ?
    C16 C21 . 1.396(3) ?
    C17 C18 . 1.392(3) ?
    C17 H17 . 0.9500 ?
    C18 C19 . 1.381(3) ?
    C18 H18 . 0.9500 ?
    C19 C20 . 1.387(3) ?
    C19 H19 . 0.9500 ?
    C20 C21 . 1.384(3) ?
    C20 H20 . 0.9500 ?
loop_
    _geom_angle_atom_site_label_1
    _geom_angle_atom_site_label_2
    _geom_angle_atom_site_label_3
    _geom_angle_site_symmetry_1
    _geom_angle_site_symmetry_3
    _geom_angle
    _geom_angle_publ_flag
    C21 Br1 O2 . 1_655 157.43(6) ?
    O3 S1 O2 . . 118.40(8) ?
    O3 S1 C1 . . 109.92(9) ?
    O2 S1 C1 . . 107.81(9) ?
    O3 S1 C16 . . 108.97(9) ?
    O2 S1 C16 . . 105.89(9) ?
    C1 S1 C16 . . 104.99(8) ?
    C8 O1 C7 . . 107.19(16) ?
    C8 C1 C2 . . 107.91(17) ?
    C8 C1 S1 . . 127.25(16) ?
    C2 C1 S1 . . 124.83(15) ?
    C7 C2 C3 . . 119.02(18) ?
    C7 C2 C1 . . 103.90(18) ?
    C3 C2 C1 . . 137.08(18) ?
    C4 C3 C2 . . 119.10(18) ?
    C4 C3 H3 . . 120.5 ?
    C2 C3 H3 . . 120.5 ?
    C3 C4 C5 . . 119.1(2) ?
    C3 C4 C9 . . 120.63(19) ?
    C5 C4 C9 . . 120.23(19) ?
    C6 C5 C4 . . 122.5(2) ?
    C6 C5 H5 . . 118.7 ?
    C4 C5 H5 . . 118.7 ?
    C5 C6 C7 . . 116.8(2) ?
    C5 C6 H6 . . 121.6 ?
    C7 C6 H6 . . 121.6 ?
    C6 C7 O1 . . 125.7(2) ?
    C6 C7 C2 . . 123.4(2) ?
    O1 C7 C2 . . 110.87(18) ?
    C1 C8 O1 . . 110.13(18) ?
    C1 C8 C15 . . 135.8(2) ?
    O1 C8 C15 . . 114.07(18) ?
    C4 C9 C14 . . 111.76(18) ?
    C4 C9 C10 . . 113.20(19) ?
    C14 C9 C10 . . 109.66(18) ?
    C4 C9 H9 . . 107.3 ?
    C14 C9 H9 . . 107.3 ?
    C10 C9 H9 . . 107.3 ?
    C11 C10 C9 . . 111.0(2) ?
    C11 C10 H10A . . 109.4 ?
    C9 C10 H10A . . 109.4 ?
    C11 C10 H10B . . 109.4 ?
    C9 C10 H10B . . 109.4 ?
    H10A C10 H10B . . 108.0 ?
    C12 C11 C10 . . 111.3(2) ?
    C12 C11 H11A . . 109.4 ?
    C10 C11 H11A . . 109.4 ?
    C12 C11 H11B . . 109.4 ?
    C10 C11 H11B . . 109.4 ?
    H11A C11 H11B . . 108.0 ?
    C11 C12 C13 . . 111.9(2) ?
    C11 C12 H12A . . 109.2 ?
    C13 C12 H12A . . 109.2 ?
    C11 C12 H12B . . 109.2 ?
    C13 C12 H12B . . 109.2 ?
    H12A C12 H12B . . 107.9 ?
    C12 C13 C14 . . 111.4(2) ?
    C12 C13 H13A . . 109.3 ?
    C14 C13 H13A . . 109.3 ?
    C12 C13 H13B . . 109.3 ?
    C14 C13 H13B . . 109.3 ?
    H13A C13 H13B . . 108.0 ?
    C13 C14 C9 . . 112.0(2) ?
    C13 C14 H14A . . 109.2 ?
    C9 C14 H14A . . 109.2 ?
    C13 C14 H14B . . 109.2 ?
    C9 C14 H14B . . 109.2 ?
    H14A C14 H14B . . 107.9 ?
    C8 C15 H15A . . 109.5 ?
    C8 C15 H15B . . 109.5 ?
    H15A C15 H15B . . 109.5 ?
    C8 C15 H15C . . 109.5 ?
    H15A C15 H15C . . 109.5 ?
    H15B C15 H15C . . 109.5 ?
    C17 C16 C21 . . 119.25(17) ?
    C17 C16 S1 . . 116.89(14) ?
    C21 C16 S1 . . 123.85(15) ?
    C16 C17 C18 . . 120.49(18) ?
    C16 C17 H17 . . 119.8 ?
    C18 C17 H17 . . 119.8 ?
    C19 C18 C17 . . 119.56(19) ?
    C19 C18 H18 . . 120.2 ?
    C17 C18 H18 . . 120.2 ?
    C18 C19 C20 . . 120.64(19) ?
    C18 C19 H19 . . 119.7 ?
    C20 C19 H19 . . 119.7 ?
    C21 C20 C19 . . 119.59(18) ?
    C21 C20 H20 . . 120.2 ?
    C19 C20 H20 . . 120.2 ?
    C20 C21 C16 . . 120.47(18) ?
    C20 C21 Br1 . . 116.43(14) ?
    C16 C21 Br1 . . 123.06(14) ?
loop_
    _geom_torsion_atom_site_label_1
    _geom_torsion_atom_site_label_2
    _geom_torsion_atom_site_label_3
    _geom_torsion_atom_site_label_4
    _geom_torsion_site_symmetry_1
    _geom_torsion_site_symmetry_2
    _geom_torsion_site_symmetry_3
    _geom_torsion_site_symmetry_4
    _geom_torsion
    _geom_torsion_publ_flag
    O3 S1 C1 C8 . . . . 4.1(2) ?
    O2 S1 C1 C8 . . . . 134.53(17) ?
    C16 S1 C1 C8 . . . . -112.91(18) ?
    O3 S1 C1 C2 . . . . -174.52(15) ?
    O2 S1 C1 C2 . . . . -44.14(17) ?
    C16 S1 C1 C2 . . . . 68.42(17) ?
    C8 C1 C2 C7 . . . . -0.1(2) ?
    S1 C1 C2 C7 . . . . 178.84(14) ?
    C8 C1 C2 C3 . . . . -179.6(2) ?
    S1 C1 C2 C3 . . . . -0.7(3) ?
    C7 C2 C3 C4 . . . . -0.9(3) ?
    C1 C2 C3 C4 . . . . 178.6(2) ?
    C2 C3 C4 C5 . . . . 0.0(3) ?
    C2 C3 C4 C9 . . . . -178.36(17) ?
    C3 C4 C5 C6 . . . . 0.4(3) ?
    C9 C4 C5 C6 . . . . 178.8(2) ?
    C4 C5 C6 C7 . . . . 0.0(3) ?
    C5 C6 C7 O1 . . . . -179.2(2) ?
    C5 C6 C7 C2 . . . . -0.9(3) ?
    C8 O1 C7 C6 . . . . 178.2(2) ?
    C8 O1 C7 C2 . . . . -0.4(2) ?
    C3 C2 C7 C6 . . . . 1.3(3) ?
    C1 C2 C7 C6 . . . . -178.32(19) ?
    C3 C2 C7 O1 . . . . 179.89(16) ?
    C1 C2 C7 O1 . . . . 0.3(2) ?
    C2 C1 C8 O1 . . . . -0.2(2) ?
    S1 C1 C8 O1 . . . . -179.02(13) ?
    C2 C1 C8 C15 . . . . 179.3(2) ?
    S1 C1 C8 C15 . . . . 0.5(3) ?
    C7 O1 C8 C1 . . . . 0.3(2) ?
    C7 O1 C8 C15 . . . . -179.30(17) ?
    C3 C4 C9 C14 . . . . 106.7(2) ?
    C5 C4 C9 C14 . . . . -71.7(2) ?
    C3 C4 C9 C10 . . . . -128.9(2) ?
    C5 C4 C9 C10 . . . . 52.7(3) ?
    C4 C9 C10 C11 . . . . 177.3(2) ?
    C14 C9 C10 C11 . . . . -57.2(3) ?
    C9 C10 C11 C12 . . . . 56.7(3) ?
    C10 C11 C12 C13 . . . . -54.5(3) ?
    C11 C12 C13 C14 . . . . 53.1(3) ?
    C12 C13 C14 C9 . . . . -54.6(3) ?
    C4 C9 C14 C13 . . . . -177.32(19) ?
    C10 C9 C14 C13 . . . . 56.3(3) ?
    O3 S1 C16 C17 . . . . 129.89(15) ?
    O2 S1 C16 C17 . . . . 1.52(17) ?
    C1 S1 C16 C17 . . . . -112.40(15) ?
    O3 S1 C16 C21 . . . . -48.82(18) ?
    O2 S1 C16 C21 . . . . -177.19(15) ?
    C1 S1 C16 C21 . . . . 68.89(17) ?
    C21 C16 C17 C18 . . . . 1.0(3) ?
    S1 C16 C17 C18 . . . . -177.78(16) ?
    C16 C17 C18 C19 . . . . -0.8(3) ?
    C17 C18 C19 C20 . . . . -0.1(3) ?
    C18 C19 C20 C21 . . . . 0.7(3) ?
    C19 C20 C21 C16 . . . . -0.5(3) ?
    C19 C20 C21 Br1 . . . . -178.13(15) ?
    C17 C16 C21 C20 . . . . -0.4(3) ?
    S1 C16 C21 C20 . . . . 178.32(14) ?
    C17 C16 C21 Br1 . . . . 177.12(14) ?
    S1 C16 C21 Br1 . . . . -4.2(2) ?
    O2 Br1 C21 C20 1_655 . . . 80.7(2) ?
    O2 Br1 C21 C16 1_655 . . . -96.9(2) ?
loop_
    _geom_hbond_atom_site_label_D
    _geom_hbond_atom_site_label_H
    _geom_hbond_atom_site_label_A
    _geom_hbond_site_symmetry_A
    _geom_hbond_distance_DH
    _geom_hbond_distance_HA
    _geom_hbond_distance_DA
    _geom_hbond_angle_DHA
    C19 H19 O2 4_676 0.95 2.61 3.487(2) 155
    C20 H20 O3 4_676 0.95 2.56 3.382(2) 144
    C15 H15C Cg1 3_665 0.98 2.69 3.531(2) 144
_iucr_refine_instructions_details
;
TITL 1236 IN P2(1)/N
CELL  0.71073  7.35480 20.45540 12.68010 90.00000 92.46300 90.00000
ZERR 4  0.00010  0.00040  0.00020  0.00000  0.00100  0.00000
LATT 1
SYMM -X+ 0.50000, Y+ 0.50000, -Z+ 0.50000
SFAC C H O S BR
UNIT 84 84 12 4 4
TEMP -100
L.S. 15
ACTA
CONF
BOND $H
BOND
FMAP 2
EQIV $1 0.5+X, 1.5-Y, 0.5+Z
EQIV $2  1+X, Y, Z
HTAB C19 O2_$1
HTAB C20 O3_$1
MPLA 9 C1 C2 C3 C4 C5 C6 C7 O1 C8
MPLA 6 C16 C17 C18 C19 C20 C21
PLAN 20
SIZE 0.231 0.351 0.456
BIND BR1 O2_$2
WGHT    0.042800    1.055800
FVAR       0.15952
BR1   5    0.867404    0.705237    0.155454    11.00000    0.01868    0.04310 =
         0.02774   -0.00653    0.00347   -0.00582
S1    4    0.438795    0.649833    0.088498    11.00000    0.01789    0.02226 =
         0.01812   -0.00055   -0.00338    0.00098
O1    3    0.751638    0.494545    0.084362    11.00000    0.02452    0.02603 =
         0.04580   -0.01096    0.00107    0.00406
O2    3    0.246959    0.635784    0.087763    11.00000    0.01843    0.02976 =
         0.03024   -0.00269   -0.00592    0.00025
O3    3    0.508011    0.685409    0.001093    11.00000    0.03033    0.03245 =
         0.02007    0.00379   -0.00158    0.00140
C1    1    0.554978    0.576505    0.104780    11.00000    0.02157    0.02092 =
         0.02198   -0.00522   -0.00426    0.00008
C2    1    0.510445    0.525743    0.179926    11.00000    0.02344    0.01873 =
         0.02480   -0.00369   -0.00807    0.00033
C3    1    0.382046    0.516227    0.256754    11.00000    0.02649    0.01920 =
         0.02518   -0.00223   -0.00566    0.00200
AFIX  43
H3    2    0.295513    0.549285    0.270556    11.00000   -1.20000
AFIX   0
C4    1    0.382825    0.457522    0.312824    11.00000    0.03290    0.02162 =
         0.02754    0.00051   -0.00952   -0.00270
C5    1    0.513007    0.409425    0.290612    11.00000    0.04098    0.01955 =
         0.04926    0.00435   -0.01266    0.00034
AFIX  43
H5    2    0.512333    0.369448    0.328727    11.00000   -1.20000
AFIX   0
C6    1    0.640874    0.418131    0.215942    11.00000    0.03400    0.02019 =
         0.05683   -0.00585   -0.01036    0.00682
AFIX  43
H6    2    0.727807    0.385268    0.201836    11.00000   -1.20000
AFIX   0
C7    1    0.636930    0.476700    0.162627    11.00000    0.02348    0.02265 =
         0.03815   -0.00802   -0.00544    0.00117
C8    1    0.698951    0.555281    0.050105    11.00000    0.02190    0.02677 =
         0.03064   -0.00997   -0.00302   -0.00067
C9    1    0.242798    0.444701    0.394523    11.00000    0.04255    0.02260 =
         0.02849    0.00606   -0.00750   -0.00369
AFIX  13
H9    2    0.178090    0.486863    0.406601    11.00000   -1.20000
AFIX   0
C10   1    0.327337    0.422430    0.501552    11.00000    0.05706    0.04017 =
         0.03553    0.01447   -0.02004   -0.02300
AFIX  23
H10A  2    0.392683    0.380633    0.492437    11.00000   -1.20000
H10B  2    0.416701    0.455432    0.527856    11.00000   -1.20000
AFIX   0
C11   1    0.181710    0.413418    0.582033    11.00000    0.07086    0.03946 =
         0.03227    0.01545   -0.01251   -0.01983
AFIX  23
H11A  2    0.238946    0.397300    0.649184    11.00000   -1.20000
H11B  2    0.124216    0.456131    0.596023    11.00000   -1.20000
AFIX   0
C12   1    0.036519    0.365192    0.542839    11.00000    0.05686    0.04092 =
         0.04407    0.01848   -0.00771   -0.01725
AFIX  23
H12A  2   -0.060772    0.363130    0.594321    11.00000   -1.20000
H12B  2    0.091144    0.321110    0.538139    11.00000   -1.20000
AFIX   0
C13   1   -0.046333    0.384416    0.435235    11.00000    0.04219    0.04067 =
         0.04168    0.00777   -0.00762   -0.01037
AFIX  23
H13A  2   -0.117859    0.425073    0.442174    11.00000   -1.20000
H13B  2   -0.130242    0.349547    0.409327    11.00000   -1.20000
AFIX   0
C14   1    0.100112    0.395141    0.355385    11.00000    0.03726    0.03951 =
         0.03505   -0.00006   -0.00932   -0.00688
AFIX  23
H14A  2    0.042281    0.410809    0.288112    11.00000   -1.20000
H14B  2    0.160581    0.352971    0.341401    11.00000   -1.20000
AFIX   0
C15   1    0.808159    0.581532   -0.035819    11.00000    0.02680    0.04240 =
         0.03270   -0.01378    0.00621   -0.00287
AFIX  33
H15A  2    0.902366    0.549828   -0.052891    11.00000   -1.50000
H15B  2    0.865665    0.622650   -0.012869    11.00000   -1.50000
H15C  2    0.728673    0.589479   -0.098522    11.00000   -1.50000
AFIX   0
C16   1    0.488718    0.694324    0.207078    11.00000    0.01934    0.01639 =
         0.01887    0.00062   -0.00197    0.00169
C17   1    0.345762    0.704842    0.272792    11.00000    0.01964    0.02687 =
         0.02773   -0.00160    0.00195   -0.00040
AFIX  43
H17   2    0.229096    0.687184    0.254687    11.00000   -1.20000
AFIX   0
C18   1    0.371875    0.741085    0.365115    11.00000    0.02905    0.03351 =
         0.03070   -0.00787    0.00707    0.00174
AFIX  43
H18   2    0.273168    0.748635    0.409484    11.00000   -1.20000
AFIX   0
C19   1    0.542258    0.766000    0.391792    11.00000    0.03513    0.02736 =
         0.02577   -0.00821    0.00194   -0.00040
AFIX  43
H19   2    0.560301    0.790795    0.454722    11.00000   -1.20000
AFIX   0
C20   1    0.687265    0.755165    0.327580    11.00000    0.02357    0.02075 =
         0.02668   -0.00129   -0.00415   -0.00206
AFIX  43
H20   2    0.804407    0.772022    0.346797    11.00000   -1.20000
AFIX   0
C21   1    0.660222    0.719637    0.235327    11.00000    0.01925    0.01885 =
         0.02168    0.00193    0.00046    0.00117
HKLF 4
REM  1236 IN P2(1)/N
REM R1 =  0.0311 for   4028 Fo > 4sig(Fo)  and  0.0405 for all   4748 data
REM    235 parameters refined using      0 restraints
END
WGHT      0.0428      1.0558
REM Highest difference peak  0.603,  deepest hole -0.557,  1-sigma level  0.074
Q1    1   0.9404  0.5871 -0.0070  11.00000  0.05    0.60
Q2    1   0.7575  0.6257 -0.0589  11.00000  0.05    0.54
Q3    1   0.7995  0.5497 -0.0946  11.00000  0.05    0.51
Q4    1   0.9702  0.7125  0.1842  11.00000  0.05    0.32
Q5    1   0.5675  0.7155  0.2148  11.00000  0.05    0.32
Q6    1   0.7854  0.7226  0.1217  11.00000  0.05    0.32
Q7    1   0.3746  0.7268  0.3177  11.00000  0.05    0.32
Q8    1   0.5287  0.5538  0.1442  11.00000  0.05    0.31
Q9    1   0.5035  0.6121  0.0928  11.00000  0.05    0.31
Q10   1   0.6025  0.7697  0.3393  11.00000  0.05    0.29
Q11   1   0.4423  0.7600  0.3746  11.00000  0.05    0.29
Q12   1   0.4231  0.5113  0.2056  11.00000  0.05    0.26
Q13   1   0.4758  0.6794  0.1606  11.00000  0.05    0.26
Q14   1   0.8373  0.7144  0.2177  11.00000  0.05    0.24
Q15   1   0.7603  0.5706  0.0120  11.00000  0.05    0.24
Q16   1   0.4764  0.6539  0.0254  11.00000  0.05    0.24
Q17   1   0.5786  0.5616  0.0571  11.00000  0.05    0.23
Q18   1   0.9001  0.7072  0.0930  11.00000  0.05    0.22
Q19   1   0.4271  0.7084  0.2363  11.00000  0.05    0.22
Q20   1   0.3242  0.4490  0.3586  11.00000  0.05    0.22
;
