# Supplementary material for: 3-(2-Bromo­phenyl­sulfon­yl)-5-cyclo­hexyl-2-methyl-1-benzo­furan
Source: Acta Crystallogr Sect E Struct Rep Online. 2014 Feb 22;70(Pt 3):o324. doi: 10.1107/S1600536814003547 (PMC3998423; doi:10.1107/S1600536814003547)
Supplement: Supplementary file 2 [file e-70-0o324-Isup2.hkl]

# 
# h,k,l, Fc-squared, Fo-squared, sigma(Fo-squared) and status flag 
# 
data_I
_shelx_title ' 1236 IN P2(1)/N' 
_shelx_refln_list_code          4 
_shelx_F_calc_maximum      211.25 
_exptl_crystal_F_000       888.00 
_reflns_d_resolution_high  0.7482 
 
loop_ 
 _symmetry_equiv_pos_as_xyz 
 'x, y, z' 
 '-x+1/2, y+1/2, -z+1/2' 
 '-x, -y, -z' 
 'x-1/2, -y-1/2, z-1/2' 
 
_cell_length_a     7.3548 
_cell_length_b    20.4554 
_cell_length_c    12.6801 
_cell_angle_alpha  90.000 
_cell_angle_beta   92.463 
_cell_angle_gamma  90.000 
 
_shelx_F_squared_multiplier     1.000 
 
loop_ 
 _refln_index_h 
 _refln_index_k 
 _refln_index_l 
 _refln_F_squared_calc 
 _refln_F_squared_meas 
 _refln_F_squared_sigma 
 _refln_observed_status 
   2   0   0      135.57      117.50      4.16 o 
   4   0   0     3187.34     2728.60     47.82 o 
   6   0   0      502.23      512.69     26.34 o 
   8   0   0     1864.52     1827.37     69.56 o 
   1   1   0     8272.12     8100.09    103.26 o 
   2   1   0    24183.79    20489.35    217.35 o 
   3   1   0      784.56      831.11     11.54 o 
   4   1   0       32.99       36.09      3.71 o 
   5   1   0      103.55       97.25      5.00 o 
   6   1   0     3987.50     3812.17     51.07 o 
   7   1   0        5.15       -4.56      6.98 o 
   8   1   0      239.59      289.82     22.79 o 
   9   1   0       37.55       47.86     14.03 o 
   0   2   0     2826.39     3103.61     69.32 o 
   1   2   0     5341.13     5307.09     54.03 o 
   2   2   0     2555.01     2662.23     27.94 o 
   3   2   0      126.04      120.80      4.71 o 
   4   2   0     4982.24     5148.04     57.45 o 
   5   2   0     4345.29     4101.49     53.81 o 
   6   2   0     1078.41     1036.04     23.12 o 
   7   2   0      135.61      146.41      8.92 o 
   8   2   0      409.88      398.65     20.84 o 
   9   2   0       65.71       80.08     14.70 o 
   1   3   0     3156.88     3277.12     31.74 o 
   2   3   0     1525.06     1607.55     17.47 o 
   3   3   0     8680.66     8837.86     85.61 o 
   4   3   0       40.90       30.83      3.44 o 
   5   3   0     1578.82     1624.71     24.63 o 
   6   3   0     2306.62     2332.01     38.74 o 
   7   3   0     1943.84     1818.52     33.72 o 
   8   3   0       88.62       97.54     20.63 o 
   9   3   0      695.14      759.60     31.39 o 
   0   4   0     1097.87     1274.37     23.99 o 
   1   4   0      811.54      873.56     13.70 o 
   2   4   0     3892.51     4038.95     39.37 o 
   3   4   0     2118.26     2117.61     23.25 o 
   4   4   0     3458.08     3982.22     42.60 o 
   5   4   0     6744.77     7021.37     82.96 o 
   6   4   0     1190.62     1144.39     21.00 o 
   7   4   0     1084.47     1131.98     23.90 o 
   8   4   0     1508.07     1548.41     43.76 o 
   9   4   0     1340.27     1377.79     42.45 o 
   1   5   0      107.38      184.33      3.87 o 
   2   5   0      499.12      465.46      6.02 o 
   3   5   0     3918.83     3964.08     41.84 o 
   4   5   0     1915.03     2032.27     23.20 o 
   5   5   0     2113.73     2004.70     26.33 o 
   6   5   0     2137.91     2181.03     34.87 o 
   7   5   0      706.77      777.28     38.52 o 
   8   5   0        1.92       15.16     16.11 o 
   9   5   0       23.98       40.24     15.33 o 
   0   6   0     1129.29     1309.92     22.37 o 
   1   6   0    12869.05    13478.21    134.98 o 
   2   6   0     1989.12     1939.02     21.03 o 
   3   6   0     1796.93     1558.33     16.83 o 
   4   6   0      423.72      484.86      7.38 o 
   5   6   0      546.46      574.76     11.43 o 
   6   6   0      690.21      701.64     17.20 o 
   7   6   0      287.79      269.30     18.68 o 
   8   6   0      255.22      260.75     38.12 o 
   9   6   0      712.14      671.58     37.14 o 
   1   7   0     2308.74     2278.89     24.36 o 
   2   7   0     1728.53     1677.51     18.65 o 
   3   7   0     2079.45     2141.77     22.45 o 
   4   7   0       50.65       40.69      3.12 o 
   5   7   0     2655.72     2601.60     33.47 o 
   6   7   0      133.96      140.08      7.62 o 
   7   7   0      213.78      228.93     16.49 o 
   8   7   0      109.37      136.20     16.45 o 
   9   7   0        6.94        2.80     14.10 o 
   0   8   0     1586.26     1657.86     28.39 o 
   1   8   0     9591.38     9778.62     98.68 o 
   2   8   0       57.26       73.78      2.87 o 
   3   8   0     2012.05     2170.52     24.03 o 
   4   8   0     2008.90     1970.09     23.87 o 
   5   8   0      687.26      640.39     14.27 o 
   6   8   0     1243.17     1199.51     28.21 o 
   7   8   0      156.00      159.32     12.94 o 
   8   8   0      434.44      470.23     23.66 o 
   9   8   0      223.63      261.07     35.17 o 
   1   9   0     6314.79     6683.11     68.34 o 
   2   9   0     2956.05     3246.53     32.95 o 
   3   9   0       88.97       63.08      3.10 o 
   4   9   0     2106.11     2098.21     27.03 o 
   5   9   0      134.30      149.64      9.38 o 
   6   9   0     1793.64     1841.89     43.93 o 
   7   9   0       10.02       11.46     10.18 o 
   8   9   0      124.04      131.11     15.76 o 
   9   9   0        5.26       17.70     16.22 o 
   0  10   0     4635.66     4689.92     74.86 o 
   1  10   0     1210.58     1350.46     15.95 o 
   2  10   0        7.90        7.17      3.58 o 
   3  10   0      417.00      384.21      6.93 o 
   4  10   0     2995.85     3000.53     37.16 o 
   5  10   0      994.08      954.44     18.95 o 
   6  10   0     1441.26     1360.52     48.08 o 
   7  10   0        3.14        0.87     10.68 o 
   8  10   0     2877.64     2925.43     72.75 o 
   9  10   0       81.91       63.78     16.43 o 
   1  11   0      282.67      277.07      6.45 o 
   2  11   0     5857.59     5980.16     59.16 o 
   3  11   0     1279.79     1426.54     18.62 o 
   4  11   0     1430.75     1393.31     18.74 o 
   5  11   0      334.89      332.74      9.88 o 
   6  11   0     3037.43     2962.34     65.59 o 
   7  11   0      459.73      451.11     20.37 o 
   8  11   0       94.55      126.75     15.89 o 
   0  12   0     1964.09     1870.94     33.44 o 
   1  12   0       14.78        4.88      2.66 o 
   2  12   0        1.56       15.71      2.92 o 
   3  12   0     1176.35     1233.28     16.84 o 
   4  12   0     2633.00     2474.08     30.18 o 
   5  12   0      323.71      320.71     10.98 o 
   6  12   0      198.34      230.45     14.22 o 
   7  12   0       18.68       23.01     11.52 o 
   8  12   0     1454.62     1538.28    121.63 o 
   1  13   0     1410.96     1339.87     17.98 o 
   2  13   0     1047.44      968.29     14.91 o 
   3  13   0      473.94      476.75      9.48 o 
   4  13   0       20.54       14.81      4.98 o 
   5  13   0     1505.87     1558.53     34.20 o 
   6  13   0      284.22      334.75     18.32 o 
   7  13   0       28.21       30.09     12.06 o 
   8  13   0      280.54      279.40     20.21 o 
   0  14   0     5684.19     5766.58    106.28 o 
   1  14   0     2617.90     2691.77     34.61 o 
   2  14   0      612.67      643.45     11.12 o 
   3  14   0     2162.70     2040.04     25.78 o 
   4  14   0      686.22      739.99     14.95 o 
   5  14   0      243.78      239.38     12.03 o 
   6  14   0       23.61       34.15      9.84 o 
   7  14   0      363.76      353.68     18.06 o 
   8  14   0        5.86       42.40     50.50 o 
   1  15   0      809.79      733.63     13.19 o 
   2  15   0     4016.84     4305.29     49.31 o 
   3  15   0      980.57      954.75     18.39 o 
   4  15   0       13.25        3.47      6.30 o 
   5  15   0      599.50      585.95     26.54 o 
   6  15   0        4.46        9.22      9.79 o 
   7  15   0      850.15      929.72     40.83 o 
   8  15   0       51.44       62.09     22.01 o 
   0  16   0      253.22      247.00     12.35 o 
   1  16   0      106.69      112.24      5.86 o 
   2  16   0      399.78      410.35     11.09 o 
   3  16   0      484.34      478.24     12.16 o 
   4  16   0     1094.94     1131.51     25.82 o 
   5  16   0      963.39      971.30     28.60 o 
   6  16   0       37.74       37.77     12.42 o 
   7  16   0       44.00       30.45     14.93 o 
   1  17   0      216.80      204.96      8.11 o 
   2  17   0      253.69      220.03     10.02 o 
   3  17   0     2238.24     2271.81     37.41 o 
   4  17   0       42.54       47.82      9.13 o 
   5  17   0      123.78      112.32     13.29 o 
   6  17   0      393.86      348.16     19.00 o 
   7  17   0      470.77      512.55     75.26 o 
   0  18   0     2941.13     2749.61     70.74 o 
   1  18   0     1588.71     1534.71     32.52 o 
   2  18   0      522.41      486.42     21.38 o 
   3  18   0       48.53       67.13      8.04 o 
   4  18   0       96.69      134.73     11.07 o 
   5  18   0     1670.76     1588.10     39.79 o 
   6  18   0      162.25      176.08     21.03 o 
   7  18   0      548.65      530.17     29.81 o 
   1  19   0      644.78      606.07     20.17 o 
   2  19   0     1346.75     1343.15     30.89 o 
   3  19   0      258.88      281.57     17.29 o 
   4  19   0      225.49      236.46     17.95 o 
   5  19   0      168.72      175.04     38.71 o 
   6  19   0       22.55       26.16     19.81 o 
   7  19   0      939.38     1031.58     77.42 o 
   0  20   0     1725.49     1739.47     79.19 o 
   1  20   0      361.55      377.83     16.49 o 
   2  20   0        2.25       11.79      9.78 o 
   3  20   0        5.54       -5.86     12.53 o 
   4  20   0      225.12      243.91     22.54 o 
   5  20   0      135.14      126.35     22.89 o 
   6  20   0      215.31      272.99     29.18 o 
   1  21   0      168.71      161.81     13.35 o 
   2  21   0     1791.76     1822.12     39.11 o 
   3  21   0       53.37       63.41     14.05 o 
   4  21   0      263.64      263.44     25.59 o 
   5  21   0       17.90       33.84     19.73 o 
   6  21   0      351.43      407.04     32.00 o 
   0  22   0      510.73      518.42     28.62 o 
   1  22   0      320.24      342.66     17.44 o 
   2  22   0       21.80       28.72     11.66 o 
   3  22   0      400.20      397.88     30.62 o 
   4  22   0     1147.78     1070.96     65.63 o 
   5  22   0       32.84       20.67     21.03 o 
   1  23   0      126.93      131.71     18.60 o 
   2  23   0      287.20      273.40     16.82 o 
   3  23   0      121.30      119.27     16.87 o 
   4  23   0      293.41      264.25     28.08 o 
   5  23   0       42.59       76.33     23.60 o 
   0  24   0       81.73       59.03     22.60 o 
   1  24   0       15.64       13.89     12.36 o 
   2  24   0      448.34      450.20     24.51 o 
   3  24   0       15.66       43.05     15.16 o 
   4  24   0      439.71      419.79     92.74 o 
   1  25   0       86.32       89.84     14.79 o 
   2  25   0       56.51       43.24     16.59 o 
   3  25   0       90.77       73.70     17.75 o 
   0  26   0        1.24      -17.32     19.68 o 
   1  26   0       22.17        6.73     17.98 o 
   2  26   0      332.03      322.50     23.21 o 
   3  26   0       76.85       84.10     30.26 o 
   1  27   0      303.44      302.72     21.61 o 
  -9   0   1      174.02      173.70     23.19 o 
  -7   0   1     1612.92     1465.91     40.15 o 
  -5   0   1     1381.79     1504.36     59.84 o 
  -3   0   1    17574.20    18299.49    279.62 o 
  -1   0   1    21396.50    18829.26    266.08 o 
   1   0   1       89.25       93.89      2.98 o 
   3   0   1     5416.76     5495.11     85.76 o 
   5   0   1     7651.55     7555.56    135.80 o 
   7   0   1     1766.62     1722.05     65.24 o 
   9   0   1     2081.01     1931.90     75.45 o 
  -9   1   1     1600.71     1536.60     44.60 o 
  -8   1   1        2.58       -7.43     15.52 o 
  -7   1   1      661.55      665.55     16.73 o 
  -6   1   1       52.80       69.85      7.46 o 
  -5   1   1     9812.99     9510.12    119.65 o 
  -4   1   1      105.04      148.10      5.88 o 
  -3   1   1      930.39      895.57     11.28 o 
  -2   1   1     1848.22     1903.80     23.53 o 
  -1   1   1      355.47      390.08      4.31 o 
   0   1   1     4516.23     4733.04     84.63 o 
   1   1   1      775.68      712.46     12.77 o 
   2   1   1      130.55      100.26      3.78 o 
   3   1   1     4982.24     4805.64     50.26 o 
   4   1   1      730.46      946.05     12.76 o 
   5   1   1      770.47      706.49     12.74 o 
   6   1   1      590.36      605.85     12.62 o 
   7   1   1     2862.02     2937.19     69.61 o 
   8   1   1        1.56        7.31     12.31 o 
   9   1   1        6.82       44.41     16.12 o 
  -9   2   1       65.14       63.90     15.70 o 
  -8   2   1      204.72      207.74     40.48 o 
  -7   2   1     1682.88     1638.54     30.78 o 
  -6   2   1      103.75       68.68      5.75 o 
  -5   2   1     1166.24     1109.50     27.90 o 
  -4   2   1       99.37      107.86      3.53 o 
  -3   2   1    10801.96    10714.22    108.64 o 
  -2   2   1     3272.56     3124.95     30.91 o 
  -1   2   1      147.62      177.36      2.38 o 
   0   2   1     5843.63     5863.05     88.48 o 
   1   2   1    12602.15    11605.67    239.60 o 
   2   2   1     3769.59     3618.67     43.22 o 
   3   2   1      499.22      525.84      7.33 o 
   4   2   1     1135.83     1002.64     12.64 o 
   5   2   1     5043.86     5151.72     66.87 o 
   6   2   1      180.62      147.94      6.71 o 
   7   2   1       28.24       32.77     10.67 o 
   8   2   1        3.27        7.63     13.05 o 
   9   2   1      377.78      366.64     35.56 o 
  -9   3   1      727.13      731.10     30.01 o 
  -8   3   1      139.70      157.09     14.85 o 
  -7   3   1      485.40      480.12     14.35 o 
  -6   3   1      294.86      265.87     10.35 o 
  -5   3   1     3766.39     3729.76     49.03 o 
  -4   3   1      940.37      833.97     10.76 o 
  -3   3   1      111.36      133.86      3.00 o 
  -2   3   1     3065.55     3151.76     34.90 o 
  -1   3   1     5028.06     5264.29     54.20 o 
   0   3   1     6464.22     6598.73     80.40 o 
   1   3   1     6183.03     6518.38     69.14 o 
   2   3   1    12122.87    11640.42    126.85 o 
   3   3   1      642.57      552.86      7.71 o 
   4   3   1      165.62      132.18      4.16 o 
   5   3   1        8.99        0.14      3.31 o 
   6   3   1      435.54      442.09     10.88 o 
   7   3   1      803.70      752.71     26.81 o 
   8   3   1      706.17      713.92     28.36 o 
   9   3   1      219.63      223.66     19.59 o 
  -9   4   1      373.63      381.18     22.60 o 
  -8   4   1     1694.93     1738.13     47.38 o 
  -7   4   1       33.12       25.28      6.71 o 
  -6   4   1        8.71        6.02      5.11 o 
  -5   4   1      436.63      452.19      9.82 o 
  -4   4   1     3876.85     3776.90     38.03 o 
  -3   4   1       14.14       17.07      1.94 o 
  -2   4   1     2011.81     1871.78     20.13 o 
  -1   4   1     2168.54     2180.51     19.81 o 
   0   4   1    40249.38    32177.46    398.89 o 
   1   4   1    29281.03    25708.19    571.73 o 
   2   4   1     2935.96     2861.85     32.00 o 
   3   4   1       87.73       62.90      3.05 o 
   4   4   1     6525.44     6808.94     71.27 o 
   5   4   1      454.82      421.80      9.06 o 
   6   4   1      951.99      962.70     17.02 o 
   7   4   1       31.45       22.91     11.23 o 
   8   4   1     1173.63     1164.67     49.52 o 
   9   4   1        9.69       27.02     17.68 o 
  -9   5   1       36.12       41.10     14.70 o 
  -8   5   1      321.94      345.36     38.12 o 
  -7   5   1       51.18       72.78      7.58 o 
  -6   5   1     4483.45     4433.74     72.78 o 
  -5   5   1        0.73        2.75      2.99 o 
  -4   5   1      368.57      413.94      6.53 o 
  -3   5   1      531.94      556.16      7.31 o 
  -2   5   1     8860.81     9411.51     86.21 o 
  -1   5   1     1366.51     1381.61     13.69 o 
   0   5   1    24534.73    23365.28    499.69 o 
   1   5   1      518.42      605.23      7.92 o 
   2   5   1    22760.77    22407.89    331.09 o 
   3   5   1      710.31      728.55     10.36 o 
   4   5   1      409.83      367.94      8.37 o 
   5   5   1     2194.81     2264.32     34.03 o 
   6   5   1     1147.70     1074.56     27.45 o 
   7   5   1        6.66       21.16      9.87 o 
   8   5   1     1798.11     1772.64    152.28 o 
   9   5   1        6.13       -0.54     14.97 o 
  -9   6   1       14.25       14.13     14.16 o 
  -8   6   1     1680.22     1620.86     94.32 o 
  -7   6   1      624.71      642.57     16.91 o 
  -6   6   1       97.34      102.06      8.15 o 
  -5   6   1        3.22        4.17      3.08 o 
  -4   6   1     8736.04     8717.43     84.39 o 
  -3   6   1        2.76        3.65      1.77 o 
  -2   6   1     2337.26     2682.85     25.74 o 
  -1   6   1     1440.31     1538.97     15.28 o 
   0   6   1    13742.03    14049.72    161.06 o 
   1   6   1     7685.89     8726.88     92.70 o 
   2   6   1      364.16      320.56      5.48 o 
   3   6   1     1385.93     1491.26     17.21 o 
   4   6   1     1780.37     1656.67     20.96 o 
   5   6   1      556.58      599.56     11.64 o 
   6   6   1     7933.85     7842.02    138.79 o 
   7   6   1      378.44      365.09     36.87 o 
   8   6   1      879.51      899.95     32.48 o 
   9   6   1      164.06      177.46     18.69 o 
  -9   7   1       36.93       48.38     33.80 o 
  -8   7   1        4.48       15.28     13.95 o 
  -7   7   1       48.83       52.02      7.49 o 
  -6   7   1     7265.99     7044.97     99.69 o 
  -5   7   1     2174.34     2251.03     29.30 o 
  -4   7   1      230.10      259.26      5.84 o 
  -3   7   1     2769.52     3161.56     30.54 o 
  -2   7   1      260.30      161.33      3.50 o 
  -1   7   1      742.84      787.04      8.73 o 
   0   7   1      183.11      214.92      5.16 o 
   1   7   1        9.83       17.11      3.85 o 
   2   7   1     6627.66     7287.85     74.13 o 
   3   7   1     2464.98     2569.04     27.98 o 
   4   7   1     5448.27     5563.52     61.77 o 
   5   7   1      233.73      218.97      7.06 o 
   6   7   1      203.84      222.81      9.71 o 
   7   7   1       78.35      105.35     11.76 o 
   8   7   1      718.77      737.47     28.92 o 
   9   7   1        0.08        0.76     14.15 o 
  -9   8   1      186.28      160.68     18.80 o 
  -8   8   1     1100.90      980.80     34.19 o 
  -7   8   1      801.28      785.82     28.20 o 
  -6   8   1       20.44       15.24      5.99 o 
  -5   8   1       18.87       26.17      4.55 o 
  -4   8   1    11399.52    11310.45    114.49 o 
  -3   8   1     4740.42     5011.09     47.35 o 
  -2   8   1     1674.88     1911.69     20.09 o 
  -1   8   1      123.18      124.32      2.92 o 
   0   8   1      966.56     1096.10     16.15 o 
   1   8   1     1646.35     1635.73     18.37 o 
   2   8   1     3008.93     3423.36     36.18 o 
   3   8   1      500.63      490.05      7.76 o 
   4   8   1      596.70      694.68     11.07 o 
   5   8   1     3155.95     3038.79     48.89 o 
   6   8   1     2607.72     2627.50     75.59 o 
   7   8   1      149.85      175.38     13.99 o 
   8   8   1      477.27      455.63     23.10 o 
   9   8   1       87.93      101.78     18.40 o 
  -9   9   1      362.40      355.98     30.85 o 
  -8   9   1      241.14      243.59     34.58 o 
  -7   9   1      280.70      287.91     17.91 o 
  -6   9   1      494.63      515.51     24.08 o 
  -5   9   1       60.71       56.92      5.44 o 
  -4   9   1        3.97       10.58      3.61 o 
  -3   9   1       33.96       12.16      3.06 o 
  -2   9   1     6106.12     6281.98     61.38 o 
  -1   9   1    15883.53    15772.07    143.97 o 
   0   9   1       94.30       99.58      3.90 o 
   1   9   1        1.27        7.40      2.64 o 
   2   9   1      378.97      388.28      6.64 o 
   3   9   1     5150.55     5617.11     58.45 o 
   4   9   1      883.49      869.88     13.85 o 
   5   9   1     1128.16     1067.53     17.87 o 
   6   9   1      287.02      328.53     17.42 o 
   7   9   1      517.34      601.28     21.62 o 
   8   9   1     1078.91     1100.29     45.39 o 
   9   9   1       28.27       10.23     16.52 o 
  -9  10   1      913.34      921.49     35.61 o 
  -8  10   1      361.03      384.48     46.18 o 
  -7  10   1      550.36      559.00     24.81 o 
  -6  10   1       34.57       34.81      9.38 o 
  -5  10   1        8.26       10.93      5.07 o 
  -4  10   1      141.23      180.39      6.42 o 
  -3  10   1     3920.24     3699.02     39.59 o 
  -2  10   1       10.18        7.62      2.26 o 
  -1  10   1     1047.57     1147.61     12.71 o 
   0  10   1     1441.47     1469.17     20.01 o 
   1  10   1    10041.23    10485.31    106.21 o 
   2  10   1      382.91      331.79      6.03 o 
   3  10   1      100.77       78.87      3.73 o 
   4  10   1      533.30      519.47     10.33 o 
   5  10   1     1284.94     1330.52     26.08 o 
   6  10   1      533.63      572.56     20.29 o 
   7  10   1      514.16      472.06     29.71 o 
   8  10   1      141.38      136.41     17.51 o 
   9  10   1      320.51      351.43     23.38 o 
  -8  11   1      296.10      294.91     20.75 o 
  -7  11   1      146.79      166.45     13.57 o 
  -6  11   1       42.92       40.47      7.31 o 
  -5  11   1     1267.11     1283.50     23.40 o 
  -4  11   1      844.48      788.91     13.45 o 
  -3  11   1       67.12      106.53      6.00 o 
  -2  11   1      978.54     1256.04     14.66 o 
  -1  11   1     4658.46     4441.44     42.52 o 
   0  11   1       16.08       12.88      2.53 o 
   1  11   1       33.86       24.74      2.75 o 
   2  11   1      175.08      141.93      4.47 o 
   3  11   1     6964.14     6920.60     71.89 o 
   4  11   1       25.10       39.06      5.53 o 
   5  11   1      352.89      351.28     11.11 o 
   6  11   1        8.24        4.86     11.89 o 
   7  11   1       65.52       83.00     14.28 o 
   8  11   1       94.44      102.71     17.09 o 
  -8  12   1      282.95      242.86     25.15 o 
  -7  12   1      628.41      639.73     23.41 o 
  -6  12   1        1.03        8.93      8.64 o 
  -5  12   1       38.85       40.41      6.69 o 
  -4  12   1      281.69      247.86      7.99 o 
  -3  12   1     3251.64     3340.35     38.62 o 
  -2  12   1       20.15       34.52      3.44 o 
  -1  12   1       49.20       59.26      3.29 o 
   0  12   1       17.49        9.12      2.86 o 
   1  12   1     1457.70     1243.32     15.57 o 
   2  12   1        0.97        0.54      2.74 o 
   3  12   1      279.83      298.15      7.30 o 
   4  12   1      243.38      257.21      7.16 o 
   5  12   1     3861.49     3806.68     56.77 o 
   6  12   1      513.44      529.86     20.42 o 
   7  12   1       20.73       17.09     11.63 o 
   8  12   1      245.78      263.98     28.88 o 
  -8  13   1      258.91      274.20     42.64 o 
  -7  13   1      271.73      281.18     17.00 o 
  -6  13   1     2429.08     2458.73     56.89 o 
  -5  13   1     3542.78     3515.34     52.83 o 
  -4  13   1       42.13       27.70      5.11 o 
  -3  13   1      181.70      210.34      6.55 o 
  -2  13   1     1118.90     1171.73     16.08 o 
  -1  13   1     2579.50     2774.54     33.09 o 
   0  13   1      414.26      485.09      8.90 o 
   1  13   1       46.37       38.14      3.42 o 
   2  13   1      305.72      267.95      6.98 o 
   3  13   1     1692.65     1577.73     20.87 o 
   4  13   1      963.60      890.52     14.33 o 
   5  13   1      316.29      332.20     12.05 o 
   6  13   1        8.49       14.97     10.55 o 
   7  13   1      429.11      473.03     32.54 o 
   8  13   1      940.97     1008.88     45.59 o 
  -8  14   1      596.63      556.07     37.33 o 
  -7  14   1     1317.24     1245.22     60.45 o 
  -6  14   1       28.28       36.50      9.76 o 
  -5  14   1     1523.33     1544.46     27.61 o 
  -4  14   1      322.30      347.96     10.26 o 
  -3  14   1     1471.98     1428.78     20.66 o 
  -2  14   1       79.24       72.73      4.83 o 
  -1  14   1      600.02      558.03     11.71 o 
   0  14   1     2055.96     2006.80     25.17 o 
   1  14   1      922.68     1010.79     14.88 o 
   2  14   1      385.02      323.74      7.76 o 
   3  14   1        0.97        1.61      4.06 o 
   4  14   1      388.79      368.09     10.86 o 
   5  14   1      734.66      713.73     20.82 o 
   6  14   1     1334.68     1289.03     34.28 o 
   7  14   1      139.64      147.71     14.88 o 
   8  14   1      238.57      272.97     30.65 o 
  -8  15   1       46.17       74.67     22.01 o 
  -7  15   1      118.74       83.52     24.56 o 
  -6  15   1      406.23      423.73     25.82 o 
  -5  15   1      294.13      291.71     21.28 o 
  -4  15   1      159.37      141.89      8.49 o 
  -3  15   1     1047.90      992.05     18.05 o 
  -2  15   1     3156.90     3221.31     41.07 o 
  -1  15   1       12.73       12.46      4.33 o 
   0  15   1     1734.59     1762.99     22.99 o 
   1  15   1       93.38      112.39      8.11 o 
   2  15   1      538.74      473.86      9.73 o 
   3  15   1      128.08      153.34      6.77 o 
   4  15   1      437.21      455.35     13.86 o 
   5  15   1      845.55      869.90     35.22 o 
   6  15   1     1119.09     1152.53     31.31 o 
   7  15   1      662.72      745.67     44.78 o 
   8  15   1      663.41      681.90     31.06 o 
  -7  16   1      185.02      186.47     19.41 o 
  -6  16   1      124.93      116.51     14.62 o 
  -5  16   1      809.95      761.63     25.35 o 
  -4  16   1     1335.37     1294.86     26.01 o 
  -3  16   1       35.00       27.78      5.80 o 
  -2  16   1     2832.03     2869.54     40.39 o 
  -1  16   1      109.93      108.82      6.70 o 
   0  16   1     5596.19     5525.56     73.23 o 
   1  16   1       46.16       66.93      6.12 o 
   2  16   1      855.09      928.69     15.84 o 
   3  16   1        0.54       -5.45      5.45 o 
   4  16   1      423.82      472.34     19.89 o 
   5  16   1       40.11       39.20      9.58 o 
   6  16   1      151.71      145.78     14.16 o 
   7  16   1      208.33      265.04     28.69 o 
  -7  17   1       14.29       28.98     16.60 o 
  -6  17   1      147.85      178.52     18.83 o 
  -5  17   1       10.01       -2.85     10.69 o 
  -4  17   1      452.10      509.26     20.99 o 
  -3  17   1      135.55      158.18      9.33 o 
  -2  17   1      527.78      493.07     12.67 o 
  -1  17   1      147.20      150.64      7.54 o 
   0  17   1     1469.45     1444.99     27.14 o 
   1  17   1        6.73        8.78      6.39 o 
   2  17   1     2228.85     2329.83     38.15 o 
   3  17   1      742.56      743.65     21.32 o 
   4  17   1      643.70      643.79     19.91 o 
   5  17   1      111.04      113.65     13.03 o 
   6  17   1      679.50      692.77     30.74 o 
   7  17   1        4.62        3.79     16.54 o 
  -7  18   1       36.76       41.04     30.65 o 
  -6  18   1       21.04       38.47     13.41 o 
  -5  18   1      101.01       77.78     13.54 o 
  -4  18   1       22.53       24.02      8.99 o 
  -3  18   1     1119.94     1089.60     25.48 o 
  -2  18   1      689.59      661.29     14.99 o 
  -1  18   1      167.96      155.54     10.42 o 
   0  18   1     1325.82     1393.00     26.94 o 
   1  18   1        2.53        1.91      8.73 o 
   2  18   1     1694.80     1753.76     36.20 o 
   3  18   1       89.81       84.39     17.24 o 
   4  18   1     1521.34     1628.50     56.97 o 
   5  18   1      116.14      115.14     21.91 o 
   6  18   1      146.53      177.24     37.73 o 
   7  18   1       35.35       17.68     33.40 o 
  -7  19   1        7.09        4.40     18.67 o 
  -6  19   1      254.14      252.31     18.28 o 
  -5  19   1      889.68      936.00     29.84 o 
  -4  19   1      396.76      392.68     19.09 o 
  -3  19   1      666.79      640.03     28.13 o 
  -2  19   1     1110.03     1113.62     27.81 o 
  -1  19   1      182.77      180.67     12.75 o 
   0  19   1      125.36      145.90     12.37 o 
   1  19   1      162.41      177.35     12.70 o 
   2  19   1      548.22      552.97     19.33 o 
   3  19   1       61.23       63.27     11.09 o 
   4  19   1      392.52      386.45     36.92 o 
   5  19   1       18.22       18.06     24.56 o 
   6  19   1      138.15      149.73     39.30 o 
  -6  20   1      156.69      144.77     25.94 o 
  -5  20   1       85.53       94.47     24.17 o 
  -4  20   1      445.45      490.06     29.91 o 
  -3  20   1        9.58       15.19     12.93 o 
  -2  20   1      200.27      224.28     19.03 o 
  -1  20   1        2.07      -10.73     11.68 o 
   0  20   1      562.59      553.64     19.75 o 
   1  20   1       17.95        5.75     12.07 o 
   2  20   1      165.42      151.76     12.99 o 
   3  20   1      329.83      330.26     16.95 o 
   4  20   1      828.81      822.52     30.18 o 
   5  20   1      357.81      348.23     28.64 o 
   6  20   1      212.66      190.20     43.62 o 
  -6  21   1      196.69      151.98     38.12 o 
  -5  21   1      793.40      821.91     41.68 o 
  -4  21   1       85.79       85.44     20.25 o 
  -3  21   1       44.76       55.05     20.93 o 
  -2  21   1       13.10        1.33     10.94 o 
  -1  21   1       16.20       21.13     10.53 o 
   0  21   1       42.30       25.08     10.71 o 
   1  21   1      196.85      178.57     13.80 o 
   2  21   1      147.39      133.27     13.19 o 
   3  21   1      101.48       81.83     18.45 o 
   4  21   1      491.62      450.88     36.99 o 
   5  21   1      226.93      197.98     25.00 o 
   6  21   1        0.28       23.58     37.33 o 
  -5  22   1      144.16      108.77     47.35 o 
  -4  22   1      222.45      192.85     36.15 o 
  -3  22   1      459.45      423.77     23.18 o 
  -2  22   1       98.04       99.24     12.98 o 
  -1  22   1      104.50      127.91     13.48 o 
   0  22   1       26.21       28.49     11.35 o 
   1  22   1      313.74      288.90     18.40 o 
   2  22   1      193.94      214.26     15.83 o 
   3  22   1       45.93       29.60     14.73 o 
   4  22   1      615.06      590.55     27.51 o 
   5  22   1      141.18      148.97     26.15 o 
  -5  23   1       37.20       30.43     22.70 o 
  -4  23   1       55.48       57.76     20.81 o 
  -3  23   1       51.13       63.05     15.74 o 
  -2  23   1       16.78       21.53     15.54 o 
  -1  23   1      857.01      849.16     26.61 o 
   0  23   1      268.82      275.89     18.10 o 
   1  23   1       11.95       23.56     11.94 o 
   2  23   1     1119.34     1112.35     30.89 o 
   3  23   1      770.46      703.63     28.96 o 
   4  23   1       11.36       30.23     21.07 o 
   5  23   1      407.28      466.03     34.84 o 
  -4  24   1       22.35       20.37     27.51 o 
  -3  24   1      355.33      347.76     22.65 o 
  -2  24   1      587.74      571.08     26.45 o 
  -1  24   1       39.39       52.61     13.47 o 
   0  24   1      184.51      209.54     17.79 o 
   1  24   1     1473.29     1436.78     36.07 o 
   2  24   1        9.35       -3.52     12.44 o 
   3  24   1        8.84       34.99     15.40 o 
   4  24   1        5.66      -20.24     20.56 o 
  -3  25   1      574.80      513.48     33.63 o 
  -2  25   1      334.68      291.51     22.04 o 
  -1  25   1      757.63      738.99     28.13 o 
   0  25   1       19.21       36.77     13.63 o 
   1  25   1      301.28      322.32     19.05 o 
   2  25   1      327.56      292.48     21.65 o 
   3  25   1       57.22       70.63     17.96 o 
  -2  26   1        9.17       -1.73     20.23 o 
  -1  26   1       48.01       27.39     14.24 o 
   0  26   1        2.95       -2.62     13.61 o 
   1  26   1      181.63      165.50     17.29 o 
   2  26   1       25.32       11.85     16.68 o 
  -1  27   1       10.75        4.01     16.18 o 
   0  27   1       26.13       28.53     15.07 o 
   1  27   1        0.86       -2.94     14.61 o 
  -8   0   2     2220.15     2281.26     80.95 o 
  -6   0   2       32.44       26.46      7.36 o 
  -4   0   2     3301.68     3743.12     59.39 o 
  -2   0   2     5092.85     5093.73     63.41 o 
   0   0   2      217.80      196.87     15.33 o 
   2   0   2     4542.48     3954.73     55.75 o 
   4   0   2    11350.70    12361.84    190.47 o 
   6   0   2     4023.04     4153.78    120.24 o 
   8   0   2      775.24      789.89     42.05 o 
  -9   1   2       92.48       89.54     15.00 o 
  -8   1   2      406.67      403.61     19.86 o 
  -7   1   2     1061.11     1017.01     24.95 o 
  -6   1   2      458.15      468.48     12.55 o 
  -5   1   2     1094.11     1009.95     15.64 o 
  -4   1   2     2546.72     2385.57     25.74 o 
  -3   1   2      176.42      245.77      5.19 o 
  -2   1   2      332.42      389.17      5.27 o 
  -1   1   2       93.96       89.12      2.15 o 
   0   1   2    20410.30    17346.77    269.71 o 
   1   1   2    15359.18    14477.21    179.45 o 
   2   1   2     5026.40     5087.96     50.28 o 
   3   1   2        3.58       20.57      2.04 o 
   4   1   2     3129.25     2873.85     31.54 o 
   5   1   2      649.35      644.52     11.58 o 
   6   1   2     1300.02     1322.57     21.51 o 
   7   1   2       44.40       41.99     11.51 o 
   8   1   2     1530.56     1588.40     45.85 o 
   9   1   2      516.18      531.45     26.61 o 
  -9   2   2      230.36      238.42     20.24 o 
  -8   2   2      414.12      365.12     23.78 o 
  -7   2   2     3043.30     2945.10     68.52 o 
  -6   2   2      269.75      242.54      9.02 o 
  -5   2   2     1386.62     1415.30     20.56 o 
  -4   2   2      603.76      621.58      9.69 o 
  -3   2   2     8538.18     9054.42     97.48 o 
  -2   2   2     2589.58     2700.29     29.99 o 
  -1   2   2       15.79       17.46      3.36 o 
   0   2   2     3397.07     3427.32     51.81 o 
   1   2   2     3722.90     3739.34     52.81 o 
   2   2   2    44625.88    36570.73    436.87 o 
   3   2   2     2231.32     2189.09     24.19 o 
   4   2   2      472.05      385.65      6.83 o 
   5   2   2      337.07      432.63     10.17 o 
   6   2   2     1830.23     1759.98     26.77 o 
   7   2   2      564.96      579.10     32.73 o 
   8   2   2      354.42      356.89     20.79 o 
   9   2   2      615.84      661.32     53.45 o 
  -9   3   2      548.61      529.58     24.59 o 
  -8   3   2      663.42      618.31     24.45 o 
  -7   3   2       21.90       23.94     10.29 o 
  -6   3   2     1573.75     1473.77     35.79 o 
  -5   3   2    11965.70    11817.24    146.00 o 
  -4   3   2     5084.50     5344.20     58.90 o 
  -3   3   2      848.06      861.79     11.09 o 
  -2   3   2     1225.42     1271.80     12.55 o 
  -1   3   2      727.81      760.73      9.67 o 
   0   3   2     2845.08     3103.51     73.02 o 
   1   3   2     5083.35     5231.96     69.25 o 
   2   3   2     1494.06     1736.33     23.14 o 
   3   3   2     2056.74     2138.49     23.77 o 
   4   3   2     2665.84     2616.20     29.15 o 
   5   3   2     4014.01     4034.05     49.71 o 
   6   3   2      284.39      289.26      9.14 o 
   7   3   2      633.34      682.96     22.46 o 
   8   3   2      895.63      868.55     32.02 o 
   9   3   2       44.43       56.00     26.13 o 
  -9   4   2      152.04      130.19     16.24 o 
  -8   4   2       82.02       66.25     13.48 o 
  -7   4   2     2121.48     2009.35     74.67 o 
  -6   4   2        7.25        6.08      4.81 o 
  -5   4   2       31.48       41.58      4.35 o 
  -4   4   2     3222.66     3144.65     35.84 o 
  -3   4   2     8489.48     8792.51     81.39 o 
  -2   4   2      360.63      417.40      5.29 o 
  -1   4   2     1524.80     1572.97     19.20 o 
   0   4   2    16630.91    16942.49    227.84 o 
   1   4   2    20448.07    20142.01    270.99 o 
   2   4   2       22.90       34.51      3.13 o 
   3   4   2     4323.27     4894.05     58.26 o 
   4   4   2       18.74       18.42      2.76 o 
   5   4   2     1888.22     1681.98     23.31 o 
   6   4   2      344.34      341.13      9.92 o 
   7   4   2     1729.50     1780.24     40.57 o 
   8   4   2       86.64       79.60     14.66 o 
   9   4   2      384.80      373.97     23.48 o 
  -9   5   2     1882.60     1847.63     51.27 o 
  -8   5   2      215.78      230.68     17.23 o 
  -7   5   2      122.19       96.54     12.19 o 
  -6   5   2      190.64      175.38      7.59 o 
  -5   5   2     2318.38     2241.08     31.13 o 
  -4   5   2      365.32      340.86      8.16 o 
  -3   5   2      918.75     1040.15     11.77 o 
  -2   5   2      983.28      867.18      9.78 o 
  -1   5   2    24497.78    21925.28    458.49 o 
   0   5   2     5130.32     5062.06     54.86 o 
   1   5   2    12137.60    12177.14    148.42 o 
   2   5   2      520.41      576.57      9.32 o 
   3   5   2      397.53      307.15      6.37 o 
   4   5   2      129.34      164.26      4.96 o 
   5   5   2     2231.20     2292.30     30.32 o 
   6   5   2      502.71      469.14     12.01 o 
   7   5   2      739.44      820.00     30.79 o 
   8   5   2      347.52      345.85     32.42 o 
   9   5   2      867.04      903.14     35.77 o 
  -9   6   2       92.44      104.47     15.28 o 
  -8   6   2        0.49      -11.63     11.63 o 
  -7   6   2     1993.02     2127.61    108.07 o 
  -6   6   2      143.67      131.84      7.09 o 
  -5   6   2      111.98      153.55      6.15 o 
  -4   6   2       23.97       30.28      2.66 o 
  -3   6   2     7865.34     8134.47     83.37 o 
  -2   6   2      297.97      376.08      4.94 o 
  -1   6   2     3742.89     3760.56     39.42 o 
   0   6   2      115.93      102.86      2.76 o 
   1   6   2     1779.65     1621.59     18.84 o 
   2   6   2     4549.78     4512.23     49.73 o 
   3   6   2     2483.62     2543.64     31.93 o 
   4   6   2     1323.61     1223.15     17.56 o 
   5   6   2     4755.48     4614.93     60.95 o 
   6   6   2        0.44        1.12      5.88 o 
   7   6   2      508.47      557.01     21.17 o 
   8   6   2        0.53        4.56     14.15 o 
   9   6   2      119.93      142.99     18.60 o 
  -9   7   2     1438.45     1531.40     95.89 o 
  -8   7   2       42.93       57.80     13.89 o 
  -7   7   2       21.44       23.78     13.16 o 
  -6   7   2      299.84      282.42      8.91 o 
  -5   7   2      653.51      618.96     13.65 o 
  -4   7   2       51.70       45.94      3.59 o 
  -3   7   2     4940.69     5189.47     54.16 o 
  -2   7   2      533.45      541.34      6.97 o 
  -1   7   2     9909.24    10273.45    168.62 o 
   0   7   2     7174.55     7249.84     98.80 o 
   1   7   2     7916.92     8611.94     91.81 o 
   2   7   2      115.71      136.53      4.82 o 
   3   7   2     7687.32     7541.40     83.46 o 
   4   7   2     1606.89     1581.82     21.75 o 
   5   7   2       23.59       30.15      4.96 o 
   6   7   2       24.16       22.94      6.46 o 
   7   7   2      330.87      337.30     16.60 o 
   8   7   2       96.31       83.61     20.24 o 
   9   7   2       99.35      100.19     17.83 o 
  -9   8   2       53.41       35.56     14.93 o 
  -8   8   2      457.43      480.95     23.06 o 
  -7   8   2      958.88      932.42     46.76 o 
  -6   8   2     2562.94     2531.35     36.13 o 
  -5   8   2      292.06      294.75      8.94 o 
  -4   8   2      321.84      244.60      6.51 o 
  -3   8   2     2047.73     1913.57     20.28 o 
  -2   8   2      979.70      863.83     10.21 o 
  -1   8   2     6400.11     6686.54     78.30 o 
   0   8   2      423.92      387.88      7.18 o 
   1   8   2     4693.29     4641.90     50.75 o 
   2   8   2      393.14      312.68      6.21 o 
   3   8   2      434.04      501.96      8.46 o 
   4   8   2       10.57       19.08      4.57 o 
   5   8   2     3804.39     3696.33     49.37 o 
   6   8   2      931.83      924.69     24.39 o 
   7   8   2       39.09       41.57     12.01 o 
   8   8   2       45.15       58.57     16.90 o 
   9   8   2       54.68       24.16     17.17 o 
  -9   9   2      536.87      531.29     29.67 o 
  -8   9   2      367.02      354.13     37.92 o 
  -7   9   2        0.68        1.26     10.63 o 
  -6   9   2      628.28      634.32     16.81 o 
  -5   9   2     1636.85     1593.84     24.43 o 
  -4   9   2     5021.37     4846.11     58.20 o 
  -3   9   2     1061.20     1061.80     12.52 o 
  -2   9   2     1929.23     1934.08     21.55 o 
  -1   9   2      376.50      346.12      5.65 o 
   0   9   2     3083.22     3450.58     42.10 o 
   1   9   2     6692.54     7089.11     76.41 o 
   2   9   2     3269.04     3110.03     35.40 o 
   3   9   2     3221.28     3370.16     36.46 o 
   4   9   2     1966.61     1982.28     26.44 o 
   5   9   2       17.15       20.93      4.91 o 
   6   9   2      293.61      304.09     28.27 o 
   7   9   2      172.96      163.75     13.99 o 
   8   9   2     2133.56     2076.33     69.75 o 
   9   9   2       84.57       80.86     18.40 o 
  -9  10   2       41.03       35.08     15.67 o 
  -8  10   2      180.11      200.83     38.32 o 
  -7  10   2        3.61       -2.36     15.33 o 
  -6  10   2     3438.86     3367.54     57.62 o 
  -5  10   2       41.21       32.68      5.36 o 
  -4  10   2     2355.26     2350.28     30.53 o 
  -3  10   2      907.13     1014.83     19.15 o 
  -2  10   2     4475.15     4491.29     44.73 o 
  -1  10   2      260.96      309.09      5.58 o 
   0  10   2     4230.44     4328.08     52.37 o 
   1  10   2     3835.43     4207.44     44.28 o 
   2  10   2     1530.22     1573.29     20.76 o 
   3  10   2     1360.79     1346.87     16.77 o 
   4  10   2        5.13       14.44      4.25 o 
   5  10   2      117.44      113.64      7.67 o 
   6  10   2     4252.11     4158.58     80.56 o 
   7  10   2      417.63      452.31     20.04 o 
   8  10   2       16.20       30.11     15.66 o 
   9  10   2       14.59       23.58     24.36 o 
  -8  11   2     1036.57     1082.36     42.64 o 
  -7  11   2        6.31        0.49     11.30 o 
  -6  11   2     1957.06     1990.24     33.21 o 
  -5  11   2      720.11      757.55     15.19 o 
  -4  11   2     4274.90     4190.74     55.15 o 
  -3  11   2      180.10      134.93      5.64 o 
  -2  11   2     2479.10     2430.80     26.40 o 
  -1  11   2       27.26       17.04      2.74 o 
   0  11   2     3852.63     3799.97     43.04 o 
   1  11   2       40.03       10.09      2.54 o 
   2  11   2     1562.84     1768.51     21.97 o 
   3  11   2        7.65       20.12      3.36 o 
   4  11   2     2133.47     2118.15     30.41 o 
   5  11   2     1029.16      968.58     19.59 o 
   6  11   2      287.65      325.61     16.38 o 
   7  11   2      302.94      304.00     19.86 o 
   8  11   2     1794.49     1876.70     57.96 o 
  -8  12   2      306.42      321.03     23.38 o 
  -7  12   2      143.21      158.51     14.39 o 
  -6  12   2     1153.74     1202.35     23.59 o 
  -5  12   2      329.64      309.17     10.64 o 
  -4  12   2     1627.69     1655.53     29.69 o 
  -3  12   2       44.69       47.56      3.85 o 
  -2  12   2     1610.04     1658.76     22.09 o 
  -1  12   2     2783.45     2830.53     36.14 o 
   0  12   2     1794.45     1941.37     23.79 o 
   1  12   2     1900.06     1935.92     22.46 o 
   2  12   2     4270.57     4196.54     47.42 o 
   3  12   2      416.57      460.14      9.24 o 
   4  12   2       73.83       88.97      6.42 o 
   5  12   2      811.55      783.84     20.07 o 
   6  12   2     2796.20     2848.54     59.12 o 
   7  12   2      281.28      331.11     18.20 o 
   8  12   2        6.38        0.55     14.39 o 
  -8  13   2      406.70      392.20     29.87 o 
  -7  13   2        5.83       17.94     11.28 o 
  -6  13   2       19.24       16.83      9.11 o 
  -5  13   2      207.05      224.81      9.46 o 
  -4  13   2      221.83      257.39      8.51 o 
  -3  13   2      249.11      260.09      7.21 o 
  -2  13   2     2237.45     2345.27     29.68 o 
  -1  13   2      442.44      402.92      9.12 o 
   0  13   2     9692.39     9824.11    107.01 o 
   1  13   2      596.53      488.65      9.32 o 
   2  13   2     1260.90     1152.67     15.30 o 
   3  13   2     2512.78     2605.23     31.64 o 
   4  13   2     3234.09     3224.03     44.25 o 
   5  13   2      150.24      150.40     10.28 o 
   6  13   2        0.22        8.81     10.08 o 
   7  13   2      433.14      423.91     20.22 o 
   8  13   2      404.50      386.92     30.85 o 
  -8  14   2      384.74      327.35     30.26 o 
  -7  14   2      320.02      320.59     22.20 o 
  -6  14   2       22.48       23.49     11.92 o 
  -5  14   2      179.05      145.87     10.05 o 
  -4  14   2      101.49      105.04      7.57 o 
  -3  14   2      456.02      467.50     11.51 o 
  -2  14   2     2283.70     2275.37     30.19 o 
  -1  14   2      641.97      638.81     11.18 o 
   0  14   2       84.13       85.06      5.15 o 
   1  14   2     3470.09     3413.60     37.49 o 
   2  14   2     1456.07     1426.35     18.29 o 
   3  14   2       15.07       31.10      5.16 o 
   4  14   2      777.27      771.08     14.83 o 
   5  14   2      953.25      988.34     23.85 o 
   6  14   2     1258.28     1251.18     33.31 o 
   7  14   2       96.50      128.26     20.88 o 
   8  14   2        4.25       12.88     16.12 o 
  -8  15   2       47.87       73.09     22.79 o 
  -7  15   2       26.49       11.56     13.34 o 
  -6  15   2      654.11      655.93     32.52 o 
  -5  15   2      929.96      866.80     22.09 o 
  -4  15   2       25.66       21.48      6.57 o 
  -3  15   2       10.56        3.25      5.66 o 
  -2  15   2      267.27      233.15      8.27 o 
  -1  15   2     1463.85     1447.81     19.98 o 
   0  15   2     1093.31     1123.24     17.98 o 
   1  15   2      108.44      111.51      5.93 o 
   2  15   2     1260.64     1109.87     17.61 o 
   3  15   2      535.85      587.79     17.59 o 
   4  15   2      618.83      649.49     15.11 o 
   5  15   2      246.78      246.72     12.37 o 
   6  15   2      562.28      604.59     22.71 o 
   7  15   2      287.75      316.21     30.51 o 
   8  15   2       36.74       45.00     15.27 o 
  -7  16   2     1470.04     1479.09     39.70 o 
  -6  16   2      215.45      242.46     16.92 o 
  -5  16   2      402.16      362.93     22.09 o 
  -4  16   2      553.28      577.49     17.52 o 
  -3  16   2     1663.42     1580.67     28.16 o 
  -2  16   2      248.42      255.25     11.22 o 
  -1  16   2      102.82      116.77      6.36 o 
   0  16   2      749.45      789.62     16.43 o 
   1  16   2       93.54      112.10      8.29 o 
   2  16   2      244.32      287.74     10.02 o 
   3  16   2     2818.98     2895.99     42.07 o 
   4  16   2      181.97      162.88     11.89 o 
   5  16   2       73.07       87.70     10.03 o 
   6  16   2       52.60       41.68     12.32 o 
   7  16   2      482.20      483.01     22.86 o 
  -7  17   2      263.13      278.24     25.65 o 
  -6  17   2       42.39       21.70     16.10 o 
  -5  17   2     4593.29     4455.97     93.01 o 
  -4  17   2      116.18      116.42     10.17 o 
  -3  17   2      351.83      315.83     11.61 o 
  -2  17   2      151.66      147.74      7.86 o 
  -1  17   2       28.75       25.92      5.91 o 
   0  17   2      353.65      348.10     15.44 o 
   1  17   2       17.76       18.59      6.95 o 
   2  17   2      733.75      725.21     16.23 o 
   3  17   2      515.31      478.33     14.99 o 
   4  17   2      219.99      255.23     22.97 o 
   5  17   2      731.71      758.64     26.87 o 
   6  17   2      174.86      197.66     22.54 o 
   7  17   2       46.60       -1.18     31.44 o 
  -7  18   2      568.14      570.42     25.48 o 
  -6  18   2        4.42      -12.49     12.87 o 
  -5  18   2       14.22        7.26     12.32 o 
  -4  18   2        7.46       -6.68     10.64 o 
  -3  18   2     2066.97     2101.64     36.16 o 
  -2  18   2       70.50       76.76      7.12 o 
  -1  18   2      124.06      117.91      8.32 o 
   0  18   2      174.91      163.06     11.24 o 
   1  18   2      822.34      806.50     19.56 o 
   2  18   2        2.84       10.44      7.73 o 
   3  18   2        9.44       10.59      8.34 o 
   4  18   2       17.87       22.28     13.83 o 
   5  18   2      167.39      146.19     33.80 o 
   6  18   2       23.87        1.18     30.26 o 
   7  18   2      397.23      389.05     52.27 o 
  -7  19   2      164.03      155.77     19.26 o 
  -6  19   2        4.03       11.40     13.85 o 
  -5  19   2      529.99      539.76     23.25 o 
  -4  19   2       18.11        7.94     11.66 o 
  -3  19   2      373.95      348.51     14.66 o 
  -2  19   2      189.25      199.01     10.62 o 
  -1  19   2     1731.42     1715.87     28.16 o 
   0  19   2     1221.80     1169.74     24.65 o 
   1  19   2      140.22      125.16     12.18 o 
   2  19   2      177.76      156.45     12.56 o 
   3  19   2       85.21       70.54     11.57 o 
   4  19   2      305.01      357.31     25.91 o 
   5  19   2      229.29      164.27     36.55 o 
   6  19   2      368.26      344.25     48.73 o 
  -6  20   2       36.14       34.36     18.47 o 
  -5  20   2        4.69       -1.37     13.19 o 
  -4  20   2       60.95       73.63     13.68 o 
  -3  20   2      269.28      275.72     23.60 o 
  -2  20   2     1856.75     1789.53     44.75 o 
  -1  20   2      366.21      350.56     16.36 o 
   0  20   2       25.92       27.90     10.12 o 
   1  20   2     1177.07     1129.00     42.54 o 
   2  20   2     1724.44     1693.38     36.83 o 
   3  20   2       23.76       28.51     11.53 o 
   4  20   2      367.49      349.68     21.49 o 
   5  20   2       11.63       -6.29     31.83 o 
   6  20   2      135.68      130.47     39.30 o 
  -6  21   2      104.51      101.51     25.96 o 
  -5  21   2        4.44      -17.44     20.03 o 
  -4  21   2      140.49      130.30     22.74 o 
  -3  21   2      268.63      251.30     18.35 o 
  -2  21   2       28.13       34.35     21.17 o 
  -1  21   2        2.75        0.11      9.80 o 
   0  21   2     1287.83     1266.46     38.14 o 
   1  21   2      154.51      168.18     19.17 o 
   2  21   2      597.85      563.50     20.85 o 
   3  21   2      121.86      122.29     14.03 o 
   4  21   2      926.61      881.35     42.58 o 
   5  21   2        4.67       41.66     32.22 o 
   6  21   2      116.52      121.43     42.84 o 
  -5  22   2       75.27       55.24     23.61 o 
  -4  22   2      105.82       68.53     31.64 o 
  -3  22   2       96.76      117.67     16.54 o 
  -2  22   2      361.11      354.20     21.16 o 
  -1  22   2      109.01      113.99     13.03 o 
   0  22   2      406.33      428.22     18.80 o 
   1  22   2       91.13      102.28     13.05 o 
   2  22   2      834.26      871.06     26.72 o 
   3  22   2        1.70        7.87     15.28 o 
   4  22   2        8.48        3.56     14.70 o 
   5  22   2        3.10       14.15     32.62 o 
  -5  23   2      136.86      147.39     24.95 o 
  -4  23   2      185.25      166.88     25.90 o 
  -3  23   2      165.40      174.45     28.54 o 
  -2  23   2       19.48        8.74     16.42 o 
  -1  23   2      195.13      193.01     15.69 o 
   0  23   2      142.76      143.49     23.03 o 
   1  23   2       10.39       28.28     12.41 o 
   2  23   2      361.92      349.16     18.49 o 
   3  23   2        4.19       -8.07     15.18 o 
   4  23   2      193.96      202.72     20.58 o 
   5  23   2      105.58      153.26     44.41 o 
  -4  24   2      533.10      496.93     33.67 o 
  -3  24   2      538.75      608.67     36.72 o 
  -2  24   2       43.64       50.47     15.54 o 
  -1  24   2        0.63       -4.42     11.83 o 
   0  24   2      147.07      159.10     15.85 o 
   1  24   2       15.43       -5.14     12.29 o 
   2  24   2        5.48      -11.69     12.50 o 
   3  24   2       20.02       18.96     16.42 o 
   4  24   2      104.55      130.98     31.24 o 
  -3  25   2       12.27        5.37     21.53 o 
  -2  25   2      413.87      419.25     24.60 o 
  -1  25   2      163.78      146.54     15.98 o 
   0  25   2       20.80       17.80     13.30 o 
   1  25   2       90.27       72.38     14.81 o 
   2  25   2       22.28       16.40     13.86 o 
   3  25   2      182.38      138.95     20.42 o 
  -2  26   2       44.88       21.30     17.42 o 
  -1  26   2      308.48      327.90     23.44 o 
   0  26   2      134.55      129.30     19.12 o 
   1  26   2       24.32       38.90     14.63 o 
   2  26   2        2.23      -10.68     17.08 o 
   0  27   2       12.18       12.32     14.86 o 
  -9   0   3      696.09      738.41     41.66 o 
  -7   0   3     2009.65     2027.40     71.92 o 
  -5   0   3     2864.86     2831.96     52.91 o 
  -3   0   3     1374.68     1271.16     28.99 o 
  -1   0   3     9167.80     9045.65    597.92 o 
   1   0   3     4447.04     4415.96     78.97 o 
   3   0   3     4178.44     4956.15     70.23 o 
   5   0   3        7.41       14.16      4.89 o 
   7   0   3     1944.51     2088.07     55.56 o 
   9   0   3       12.33       58.55     25.54 o 
  -9   1   3      606.30      576.98     25.56 o 
  -8   1   3      456.59      439.91     21.50 o 
  -7   1   3     3699.11     3604.65     82.11 o 
  -6   1   3      291.87      268.19      9.31 o 
  -5   1   3     5876.42     5650.69     78.83 o 
  -4   1   3        4.68        2.34      1.79 o 
  -3   1   3    10666.48    10874.07    121.87 o 
  -2   1   3      492.75      487.70      5.56 o 
  -1   1   3     9036.54     8618.28    170.39 o 
   0   1   3     1215.66     1235.58     31.14 o 
   1   1   3      431.47      458.26      8.49 o 
   2   1   3       41.48       60.75      2.46 o 
   3   1   3      192.72      176.46      4.49 o 
   4   1   3     2060.52     2223.24     25.22 o 
   5   1   3     3107.39     3297.33     38.83 o 
   6   1   3        9.33       22.49      7.13 o 
   7   1   3       94.38      107.76     10.12 o 
   8   1   3        2.26       -9.04     12.92 o 
   9   1   3     1968.64     2018.12     57.64 o 
  -9   2   3      257.46      255.05     27.90 o 
  -8   2   3      343.36      312.77     23.97 o 
  -7   2   3     2700.15     2604.52     62.38 o 
  -6   2   3      173.83      216.43      8.55 o 
  -5   2   3     1281.74     1265.90     18.71 o 
  -4   2   3       35.74       51.10      3.89 o 
  -3   2   3     4331.86     4590.02     57.50 o 
  -2   2   3      251.18      274.89      3.89 o 
  -1   2   3     7385.73     7764.61    115.59 o 
   0   2   3     7611.07     7728.73    116.52 o 
   1   2   3    24495.35    22740.54    590.75 o 
   2   2   3     3179.24     3304.16     39.59 o 
   3   2   3     6319.83     6216.05     68.72 o 
   4   2   3       34.00       24.44      2.89 o 
   5   2   3        5.06       17.19      7.53 o 
   6   2   3     2594.09     2726.49     47.36 o 
   7   2   3     1715.04     1882.96     42.51 o 
   8   2   3        8.14       13.28     16.31 o 
   9   2   3        0.29       15.52     15.56 o 
  -9   3   3      909.24      879.87     32.09 o 
  -8   3   3      564.88      606.97     24.41 o 
  -7   3   3      950.54      901.73     28.86 o 
  -6   3   3       62.39       70.38      6.82 o 
  -5   3   3     3102.85     3081.91     37.71 o 
  -4   3   3      912.40      961.42     11.66 o 
  -3   3   3     4368.58     4813.46     56.12 o 
  -2   3   3     2474.77     2563.00     26.84 o 
  -1   3   3      891.98      912.31     15.32 o 
   0   3   3     4624.82     4671.59     70.91 o 
   1   3   3    24255.77    22780.85    667.79 o 
   2   3   3     9927.85    10092.51    117.66 o 
   3   3   3      561.52      481.14      7.78 o 
   4   3   3     8599.34     8336.89     91.98 o 
   5   3   3     2863.68     2546.59     29.25 o 
   6   3   3      144.08      168.78      9.77 o 
   7   3   3      724.93      751.01     23.88 o 
   8   3   3      277.00      269.89     19.24 o 
   9   3   3      185.38      206.01     19.83 o 
  -9   4   3       62.71       80.71     25.94 o 
  -8   4   3      134.99      176.81     15.10 o 
  -7   4   3        6.32       -1.57      9.71 o 
  -6   4   3       79.75       79.49      5.75 o 
  -5   4   3       29.64       31.82      3.70 o 
  -4   4   3       23.58       21.16      2.21 o 
  -3   4   3     4573.50     4791.82     56.07 o 
  -2   4   3     9425.08    10227.36    109.66 o 
  -1   4   3    10611.78    11039.11    164.03 o 
   0   4   3       20.69       57.17      6.18 o 
   1   4   3      995.33     1053.54     25.18 o 
   2   4   3     6422.67     5994.82     75.93 o 
   3   4   3     6161.10     6228.76     73.65 o 
   4   4   3        8.05       14.36      3.07 o 
   5   4   3     2764.74     2853.93     36.68 o 
   6   4   3     3258.72     3116.48     47.67 o 
   7   4   3      550.23      536.44     21.22 o 
   8   4   3      261.10      320.72     20.47 o 
   9   4   3       38.61       19.71     17.73 o 
  -9   5   3      556.13      602.10     29.67 o 
  -8   5   3     1297.47     1277.23     38.07 o 
  -7   5   3       30.53       22.60     10.56 o 
  -6   5   3      146.36      138.04      6.89 o 
  -5   5   3       96.60      114.69      4.74 o 
  -4   5   3     5104.47     5019.04     52.54 o 
  -3   5   3      117.00       94.17      2.98 o 
  -2   5   3       48.52       49.55      2.30 o 
  -1   5   3      861.37      847.66     11.18 o 
   0   5   3    13219.41    13522.14    182.49 o 
   1   5   3        3.97       17.80      1.83 o 
   2   5   3       43.65       39.53      3.16 o 
   3   5   3      302.96      275.80      6.22 o 
   4   5   3     4210.33     4007.20     46.09 o 
   5   5   3      359.12      317.48      9.26 o 
   6   5   3      378.93      344.95     11.63 o 
   7   5   3       92.94      110.85     12.92 o 
   8   5   3     1491.29     1517.58     45.48 o 
   9   5   3       30.68       49.37     17.09 o 
  -9   6   3      131.24      114.65     16.05 o 
  -8   6   3       28.02       30.26     13.06 o 
  -7   6   3      339.01      363.84     23.38 o 
  -6   6   3     4888.73     4701.12     66.98 o 
  -5   6   3     1429.70     1409.18     23.81 o 
  -4   6   3      579.66      619.49      8.86 o 
  -3   6   3     1883.08     1890.33     20.91 o 
  -2   6   3    10048.35     9991.87    107.52 o 
  -1   6   3     1013.06     1078.72     15.62 o 
   0   6   3     5271.53     5629.97     77.50 o 
   1   6   3      192.55      159.67      5.00 o 
   2   6   3    11037.44    11260.15    138.38 o 
   3   6   3      463.77      499.95      9.45 o 
   4   6   3     2262.10     2256.59     29.47 o 
   5   6   3      500.31      538.95     12.24 o 
   6   6   3     2208.76     2216.90     36.44 o 
   7   6   3      435.76      439.35     29.55 o 
   8   6   3      186.74      186.96     19.30 o 
   9   6   3       75.86       61.36     33.99 o 
  -9   7   3       15.20       -7.43     16.31 o 
  -8   7   3     1114.81     1076.03     84.88 o 
  -7   7   3      391.57      412.35     33.01 o 
  -6   7   3      585.22      590.85     14.15 o 
  -5   7   3       76.38       74.97      5.30 o 
  -4   7   3    11425.29    11247.50    114.80 o 
  -3   7   3       34.94       13.53      1.73 o 
  -2   7   3      127.26      138.02      3.94 o 
  -1   7   3      117.25      176.90      5.22 o 
   0   7   3     3690.36     3517.97     49.80 o 
   1   7   3     3169.29     3500.52     41.54 o 
   2   7   3      338.26      344.13      7.56 o 
   3   7   3      385.53      442.91      8.19 o 
   4   7   3     1117.35     1080.48     16.28 o 
   5   7   3      307.23      286.66     10.12 o 
   6   7   3     3197.20     3118.10     48.46 o 
   7   7   3      105.17       97.67     17.09 o 
   8   7   3      509.28      572.18     26.45 o 
   9   7   3       56.43       77.21     18.03 o 
  -9   8   3      145.78      136.60     17.64 o 
  -8   8   3      235.17      261.05     32.22 o 
  -7   8   3      917.34      939.44     30.14 o 
  -6   8   3     2431.92     2439.94     38.13 o 
  -5   8   3     1249.93     1205.35     19.58 o 
  -4   8   3        1.46        7.76      2.48 o 
  -3   8   3      120.67      120.66      3.23 o 
  -2   8   3     1573.77     1424.02     17.20 o 
  -1   8   3     2804.15     2725.72     33.47 o 
   0   8   3      730.66      648.52     11.39 o 
   1   8   3      256.79      201.23      4.67 o 
   2   8   3       36.05       81.65      3.52 o 
   3   8   3     1546.23     1564.62     19.75 o 
   4   8   3      515.71      505.97      9.38 o 
   5   8   3      353.74      396.74     12.11 o 
   6   8   3      349.15      370.79     12.75 o 
   7   8   3      530.41      542.10     22.73 o 
   8   8   3     1253.46     1250.38     41.68 o 
   9   8   3      252.70      218.05     20.95 o 
  -9   9   3      758.49      730.10     30.84 o 
  -8   9   3      518.64      489.68     24.95 o 
  -7   9   3      224.61      246.31     24.90 o 
  -6   9   3      266.35      240.81     11.14 o 
  -5   9   3     1348.27     1336.06     24.39 o 
  -4   9   3     1708.81     1746.61     21.74 o 
  -3   9   3     1521.67     1532.09     16.98 o 
  -2   9   3        9.40       10.96      2.17 o 
  -1   9   3     1511.77     1669.45     20.31 o 
   0   9   3     4418.54     4789.77     53.48 o 
   1   9   3     8025.06     7619.18     88.30 o 
   2   9   3      497.18      531.21      9.19 o 
   3   9   3      746.38      696.47     14.12 o 
   4   9   3       44.75       46.65      4.02 o 
   5   9   3     2804.32     2892.65     44.32 o 
   6   9   3      249.54      259.16     11.11 o 
   7   9   3      324.02      334.93     18.32 o 
   8   9   3      137.45      117.67     21.61 o 
   9   9   3       63.52       65.86     18.03 o 
  -9  10   3      318.00      353.26     22.79 o 
  -8  10   3        4.44       12.00     21.22 o 
  -7  10   3      693.17      733.32     50.85 o 
  -6  10   3       45.10       44.98      8.51 o 
  -5  10   3       17.02       20.70      5.08 o 
  -4  10   3      451.07      436.60      8.34 o 
  -3  10   3      199.80      223.76      5.02 o 
  -2  10   3     1962.03     2097.85     23.26 o 
  -1  10   3     7513.38     7460.04     82.14 o 
   0  10   3      906.34     1095.81     18.81 o 
   1  10   3      432.70      633.17     11.02 o 
   2  10   3       33.01       55.54      3.59 o 
   3  10   3     1411.69     1328.88     17.72 o 
   4  10   3       17.36       27.76      4.44 o 
   5  10   3     2294.57     2252.04     36.31 o 
   6  10   3      455.03      424.02     14.25 o 
   7  10   3     1441.33     1508.85     38.91 o 
   8  10   3      133.16      131.26     18.49 o 
  -8  11   3       31.00       44.43     18.27 o 
  -7  11   3      116.12      136.34     13.70 o 
  -6  11   3      307.76      319.29     21.95 o 
  -5  11   3     1186.75     1164.26     20.92 o 
  -4  11   3     1993.44     1960.34     26.35 o 
  -3  11   3     1498.81     1514.29     19.02 o 
  -2  11   3     1503.45     1696.72     18.61 o 
  -1  11   3       61.00       76.02      3.43 o 
   0  11   3      271.74      344.70      6.95 o 
   1  11   3    12431.04    12700.27    135.74 o 
   2  11   3        0.51        3.71      2.86 o 
   3  11   3       72.45       73.49      4.26 o 
   4  11   3       80.28       83.75      6.94 o 
   5  11   3     2072.43     2236.47     36.27 o 
   6  11   3        2.40       -2.52      8.55 o 
   7  11   3       25.81       30.86     12.36 o 
   8  11   3      145.90      161.08     16.49 o 
  -8  12   3       14.25       -0.39     18.47 o 
  -7  12   3     1258.44     1351.42     54.38 o 
  -6  12   3      889.67      896.22     36.36 o 
  -5  12   3     2158.45     2168.07     34.99 o 
  -4  12   3       13.74       14.94      5.34 o 
  -3  12   3      603.77      557.30      9.62 o 
  -2  12   3     1387.75     1459.30     18.69 o 
  -1  12   3     1924.50     1973.90     27.22 o 
   0  12   3     3281.96     3445.16     40.29 o 
   1  12   3     1603.63     1837.48     22.93 o 
   2  12   3        6.40       -2.72      3.11 o 
   3  12   3     7973.09     8292.17     97.45 o 
   4  12   3      108.79       97.53      7.47 o 
   5  12   3       76.78       81.40      8.18 o 
   6  12   3       28.93       26.39     10.76 o 
   7  12   3      272.98      261.23     17.00 o 
   8  12   3      163.16      194.85     18.16 o 
  -8  13   3      153.82      173.70     26.33 o 
  -7  13   3      567.79      554.23     25.89 o 
  -6  13   3       24.35       15.78     10.84 o 
  -5  13   3     1435.80     1371.56     28.82 o 
  -4  13   3      826.73      842.01     26.72 o 
  -3  13   3     1606.46     1663.19     28.18 o 
  -2  13   3      846.89      832.55     12.98 o 
  -1  13   3     1319.87     1355.12     19.75 o 
   0  13   3      101.76      113.75      7.85 o 
   1  13   3     3068.61     3191.44     35.15 o 
   2  13   3      796.01      846.79     13.11 o 
   3  13   3      509.91      568.13     14.36 o 
   4  13   3       10.00       11.42      6.09 o 
   5  13   3     1476.94     1444.21     30.48 o 
   6  13   3      143.84      168.06     14.67 o 
   7  13   3      132.26      114.01     17.24 o 
   8  13   3      498.03      547.99     51.82 o 
  -8  14   3       11.34       -2.75     21.22 o 
  -7  14   3      182.76      212.73     19.00 o 
  -6  14   3      238.13      280.43     16.27 o 
  -5  14   3     1319.79     1286.05     33.70 o 
  -4  14   3       10.70       20.31      7.39 o 
  -3  14   3      714.28      672.10     17.01 o 
  -2  14   3     4617.52     4480.01     59.12 o 
  -1  14   3      149.34      138.78      5.87 o 
   0  14   3       33.26       36.44      5.45 o 
   1  14   3      165.93      167.00      7.30 o 
   2  14   3      653.82      764.31     12.83 o 
   3  14   3       97.31       92.96      7.58 o 
   4  14   3       72.94       93.78      9.18 o 
   5  14   3        0.37       -5.28      8.39 o 
   6  14   3      208.66      210.67     14.85 o 
   7  14   3      738.15      703.03     33.90 o 
   8  14   3      222.04      258.57     19.12 o 
  -8  15   3      329.27      355.26     31.44 o 
  -7  15   3      183.15      179.17     19.64 o 
  -6  15   3       80.80       78.29     12.81 o 
  -5  15   3      189.92      207.60     21.56 o 
  -4  15   3     1508.00     1511.27     31.12 o 
  -3  15   3     1779.17     1675.97     29.17 o 
  -2  15   3        0.89        0.80      4.98 o 
  -1  15   3     1344.74     1346.95     22.71 o 
   0  15   3     2214.17     2232.88     33.42 o 
   1  15   3      258.62      254.98      9.33 o 
   2  15   3       54.18       66.84      6.74 o 
   3  15   3      404.75      401.63     19.57 o 
   4  15   3     1501.66     1477.79     24.74 o 
   5  15   3       67.97       48.24      9.44 o 
   6  15   3      141.28      169.49     14.72 o 
   7  15   3      482.14      478.27     22.74 o 
  -7  16   3       68.22       74.57     20.44 o 
  -6  16   3      340.36      310.44     20.10 o 
  -5  16   3      570.11      527.08     21.78 o 
  -4  16   3        7.70       10.25      7.92 o 
  -3  16   3      408.44      439.60     13.18 o 
  -2  16   3      918.91      892.62     17.28 o 
  -1  16   3      454.77      428.94     11.96 o 
   0  16   3      921.56      873.33     17.51 o 
   1  16   3        7.57        8.33      6.30 o 
   2  16   3     3875.23     3788.32     52.48 o 
   3  16   3      217.24      252.34     10.17 o 
   4  16   3       45.50       32.61      9.48 o 
   5  16   3      148.44      150.82     20.36 o 
   6  16   3     1847.62     1871.05     59.18 o 
   7  16   3      238.33      251.43     18.49 o 
  -7  17   3       46.00       64.35     19.85 o 
  -6  17   3      184.99      185.05     16.96 o 
  -5  17   3       28.90       17.68     11.90 o 
  -4  17   3      714.95      700.24     24.35 o 
  -3  17   3       15.89       18.60      9.01 o 
  -2  17   3      409.14      407.82     12.70 o 
  -1  17   3      107.98      111.40      7.55 o 
   0  17   3     3264.26     3099.73     44.84 o 
   1  17   3      235.78      209.37     10.88 o 
   2  17   3      393.93      399.37     12.59 o 
   3  17   3      586.44      626.35     16.17 o 
   4  17   3     1761.08     1852.21     40.16 o 
   5  17   3        2.59       13.31     12.67 o 
   6  17   3       27.07        5.94     17.80 o 
   7  17   3      173.65      193.05     26.24 o 
  -7  18   3       26.20        9.34     16.43 o 
  -6  18   3      108.91      110.23     16.81 o 
  -5  18   3      529.57      530.83     23.13 o 
  -4  18   3       28.52       16.82     11.79 o 
  -3  18   3        3.28       11.22      7.37 o 
  -2  18   3      617.02      631.73     21.18 o 
  -1  18   3       27.75       23.72      6.65 o 
   0  18   3     1098.86     1143.20     23.95 o 
   1  18   3      136.01      117.97      9.70 o 
   2  18   3     3221.54     3216.82     46.55 o 
   3  18   3      161.45      147.94     11.22 o 
   4  18   3       62.14       51.61     11.89 o 
   5  18   3        1.37       14.37     13.28 o 
   6  18   3      821.82      935.47     42.16 o 
   7  18   3        3.28      -31.44     33.40 o 
  -6  19   3       61.04       52.28     20.94 o 
  -5  19   3      373.33      343.11     19.58 o 
  -4  19   3       59.77       76.58     12.75 o 
  -3  19   3      144.56      150.83     11.72 o 
  -2  19   3       30.78       42.79      7.40 o 
  -1  19   3      609.51      589.13     15.17 o 
   0  19   3       44.67       50.48      8.68 o 
   1  19   3       10.24       13.12      8.23 o 
   2  19   3       56.48       75.23     11.72 o 
   3  19   3      107.78       97.93     10.68 o 
   4  19   3      887.86      945.44     40.51 o 
   5  19   3        4.06       20.13     18.76 o 
   6  19   3        2.89       -9.43     31.83 o 
  -6  20   3      184.49      191.55     18.34 o 
  -5  20   3      816.45      779.24     28.75 o 
  -4  20   3      119.27      115.35     14.67 o 
  -3  20   3     2918.92     2793.68     59.76 o 
  -2  20   3       75.82       82.83     10.63 o 
  -1  20   3      903.79      884.11     19.12 o 
   0  20   3      608.84      594.91     20.86 o 
   1  20   3      461.30      473.65     19.31 o 
   2  20   3      523.98      581.61     21.19 o 
   3  20   3      117.87      112.67     13.65 o 
   4  20   3      147.68      119.62     20.95 o 
   5  20   3      312.19      409.49     47.94 o 
   6  20   3        3.54       31.05     34.98 o 
  -6  21   3        3.31       -0.79     14.64 o 
  -5  21   3      358.00      370.61     30.95 o 
  -4  21   3      595.30      598.61     29.36 o 
  -3  21   3      544.28      539.35     35.06 o 
  -2  21   3       15.43       12.21     12.88 o 
  -1  21   3      298.50      300.25     15.96 o 
   0  21   3      687.46      679.36     22.88 o 
   1  21   3      148.28      167.82     14.16 o 
   2  21   3       60.49       61.13     15.59 o 
   3  21   3       67.46       54.66     12.83 o 
   4  21   3       40.69       30.01     32.81 o 
   5  21   3      509.18      597.33     56.59 o 
  -5  22   3      481.31      471.65     59.73 o 
  -4  22   3       33.86       40.11     21.07 o 
  -3  22   3      657.53      647.34     34.22 o 
  -2  22   3      104.41      109.71     15.27 o 
  -1  22   3       72.89       74.11     12.88 o 
   0  22   3        3.41        0.71     11.07 o 
   1  22   3       46.13       57.35     12.42 o 
   2  22   3        6.62       15.54     11.96 o 
   3  22   3      854.59      818.71     27.65 o 
   4  22   3        0.57      -19.02     24.17 o 
   5  22   3       15.71       11.00     37.33 o 
  -5  23   3      103.53      110.98     24.61 o 
  -4  23   3      362.95      289.42     29.14 o 
  -3  23   3      205.71      214.55     45.78 o 
  -2  23   3       92.40       82.82     16.50 o 
  -1  23   3      179.74      186.64     15.58 o 
   0  23   3      246.39      245.43     16.40 o 
   1  23   3      439.60      459.66     20.56 o 
   2  23   3       44.65       42.14     13.37 o 
   3  23   3       89.28      106.20     25.12 o 
   4  23   3      201.14      248.17     58.95 o 
  -4  24   3      131.81      152.03     25.17 o 
  -3  24   3       45.17       19.29     20.69 o 
  -2  24   3       26.76        9.99     14.31 o 
  -1  24   3      687.60      632.44     28.08 o 
   0  24   3       43.38       55.43     13.91 o 
   1  24   3       50.72       44.68     13.09 o 
   2  24   3        2.74        3.36     13.44 o 
   3  24   3      447.66      454.08     25.47 o 
   4  24   3       40.07       29.60     21.82 o 
  -3  25   3      175.61      152.62     25.56 o 
  -2  25   3        8.89        1.75     15.92 o 
  -1  25   3       75.95       68.52     17.23 o 
   0  25   3      160.67      151.45     16.15 o 
   1  25   3      552.12      523.72     22.70 o 
   2  25   3        7.28       17.06     13.98 o 
   3  25   3      118.09      124.53     56.39 o 
  -2  26   3      133.07      175.99     19.97 o 
  -1  26   3       76.65       75.57     17.75 o 
   0  26   3       10.39      -13.50     13.50 o 
   1  26   3       34.76       10.95     14.67 o 
   2  26   3       47.51       57.32     15.59 o 
  -8   0   4      214.57      212.21     21.61 o 
  -6   0   4      144.24      129.54      9.72 o 
  -4   0   4      112.64       95.39      5.28 o 
  -2   0   4     5766.95     5790.43    238.37 o 
   0   0   4    10583.64    10339.12    322.38 o 
   2   0   4      911.79      752.66     15.83 o 
   4   0   4     5742.06     5869.07     83.48 o 
   6   0   4     2909.88     2718.05    113.38 o 
   8   0   4      438.60      444.86     33.80 o 
  -9   1   4       25.26       25.02     21.81 o 
  -8   1   4     2247.23     2217.30     55.85 o 
  -7   1   4      470.66      442.07     20.08 o 
  -6   1   4      250.03      228.68      8.88 o 
  -5   1   4      235.02      231.25      7.68 o 
  -4   1   4     2896.69     2769.88     32.78 o 
  -3   1   4     9982.52    10526.84    140.42 o 
  -2   1   4    12431.64    12915.04    205.44 o 
  -1   1   4      823.80      851.27     16.64 o 
   0   1   4     2189.23     2233.30     32.13 o 
   1   1   4     8850.42     9023.65    112.42 o 
   2   1   4     4696.57     4610.43     51.50 o 
   3   1   4      456.05      337.87      8.57 o 
   4   1   4     1511.95     1260.18     16.94 o 
   5   1   4      288.68      285.16      6.82 o 
   6   1   4     4662.87     4608.06     75.45 o 
   7   1   4      434.98      440.38     16.01 o 
   8   1   4      932.44      978.29     36.10 o 
   9   1   4      510.17      483.65     53.25 o 
  -9   2   4       38.02       35.20     13.65 o 
  -8   2   4       49.65       50.96     12.50 o 
  -7   2   4      375.97      319.67     17.22 o 
  -6   2   4     2363.44     2282.44     39.04 o 
  -5   2   4     3587.81     3506.56     45.51 o 
  -4   2   4     2882.07     2963.93     35.07 o 
  -3   2   4     1308.43     1425.58     17.71 o 
  -2   2   4     3309.23     3536.15     43.80 o 
  -1   2   4     6382.31     6300.03    121.05 o 
   0   2   4     3326.41     3260.72     54.69 o 
   1   2   4     2188.30     2104.03     30.85 o 
   2   2   4     2978.98     3060.67     35.01 o 
   3   2   4     4333.67     4580.00     51.58 o 
   4   2   4     6720.10     6406.10     71.60 o 
   5   2   4      209.24      265.98      7.52 o 
   6   2   4     1583.57     1657.28     32.54 o 
   7   2   4      170.13      193.80     11.70 o 
   8   2   4      489.28      511.90     26.53 o 
   9   2   4      609.16      601.09     30.03 o 
  -9   3   4        4.40       -8.25     11.95 o 
  -8   3   4      673.92      635.43     25.21 o 
  -7   3   4     2994.79     2874.76     67.66 o 
  -6   3   4     1617.06     1607.18     29.12 o 
  -5   3   4       56.14       85.30      6.76 o 
  -4   3   4     1282.28     1174.20     17.18 o 
  -3   3   4     2419.76     2167.97     28.58 o 
  -2   3   4     1993.71     2082.75     27.05 o 
  -1   3   4     2258.21     2355.23     55.51 o 
   0   3   4     2200.59     2332.82     32.91 o 
   1   3   4    19643.23    19598.33    264.85 o 
   2   3   4     2291.89     2054.52     30.44 o 
   3   3   4      176.59      216.72      5.42 o 
   4   3   4      321.75      343.57      7.38 o 
   5   3   4      141.90      149.50      6.03 o 
   6   3   4      535.83      524.02     14.32 o 
   7   3   4     1235.10     1228.55     38.80 o 
   8   3   4        3.13       17.88     15.28 o 
   9   3   4      574.26      569.86     30.25 o 
  -9   4   4      405.75      361.31     20.84 o 
  -8   4   4      390.99      346.28     19.30 o 
  -7   4   4       88.62       96.82     12.59 o 
  -6   4   4      731.70      631.34     17.07 o 
  -5   4   4     9446.35     9145.75    114.00 o 
  -4   4   4      219.40      153.58      5.10 o 
  -3   4   4       25.11       21.89      2.66 o 
  -2   4   4      193.31      135.23      4.00 o 
  -1   4   4     6832.27     6845.74    103.02 o 
   0   4   4      875.82      963.21     17.01 o 
   1   4   4      987.77     1030.44     19.53 o 
   2   4   4       58.35       79.91      6.01 o 
   3   4   4      337.66      282.98      6.37 o 
   4   4   4      262.95      255.98      6.32 o 
   5   4   4      503.92      447.35     10.03 o 
   6   4   4      229.15      218.13      9.92 o 
   7   4   4     1090.61     1147.51     40.90 o 
   8   4   4      328.83      306.85     35.96 o 
   9   4   4      117.73      140.63     20.41 o 
  -9   5   4      233.81      254.38     19.30 o 
  -8   5   4        1.42      -11.75     11.75 o 
  -7   5   4     2194.01     2084.15     52.22 o 
  -6   5   4     1553.74     1486.23     36.67 o 
  -5   5   4     2075.94     2090.59     29.33 o 
  -4   5   4      892.55      922.91     14.77 o 
  -3   5   4     6852.77     6805.43     78.72 o 
  -2   5   4     1015.22     1141.67     13.94 o 
  -1   5   4     3139.38     3570.98     55.38 o 
   0   5   4     2097.07     2014.23     28.98 o 
   1   5   4     7962.01     8092.26    100.22 o 
   2   5   4      559.76      561.75     11.78 o 
   3   5   4      427.51      514.83      9.09 o 
   4   5   4     1732.13     1869.18     23.73 o 
   5   5   4     4245.17     4505.85     60.40 o 
   6   5   4       39.92       42.20      7.42 o 
   7   5   4      491.84      478.56     20.50 o 
   8   5   4        6.72       22.93     14.53 o 
   9   5   4      500.95      519.31     60.91 o 
  -9   6   4      939.77      945.15     38.91 o 
  -8   6   4       43.89       53.15     13.46 o 
  -7   6   4      177.44      196.27     14.77 o 
  -6   6   4      508.08      458.12     16.31 o 
  -5   6   4     1749.32     1682.55     24.72 o 
  -4   6   4        0.20        1.72      3.44 o 
  -3   6   4      882.70     1045.56     14.42 o 
  -2   6   4       16.63       18.40      2.09 o 
  -1   6   4     5869.69     5900.23     74.09 o 
   0   6   4        0.68        8.24      3.31 o 
   1   6   4     2154.88     2463.49     32.38 o 
   2   6   4     3107.46     3398.17     40.87 o 
   3   6   4     9074.43     8999.00    105.69 o 
   4   6   4      148.51      133.22      5.36 o 
   5   6   4        3.18        8.21      5.35 o 
   6   6   4      920.82      952.97     20.78 o 
   7   6   4     1963.52     1993.38     69.33 o 
   8   6   4       33.41       35.90     15.93 o 
   9   6   4      262.54      258.29     23.77 o 
  -9   7   4      518.97      511.14     26.25 o 
  -8   7   4      541.53      519.32     23.89 o 
  -7   7   4     2472.40     2453.31     59.86 o 
  -6   7   4       84.98      109.63     10.09 o 
  -5   7   4     3598.37     3727.09     49.41 o 
  -4   7   4      100.91       92.75      6.06 o 
  -3   7   4     1849.67     2012.71     25.50 o 
  -2   7   4      466.05      542.73      8.18 o 
  -1   7   4     1615.23     1749.34     22.31 o 
   0   7   4      919.02     1024.17     20.15 o 
   1   7   4    15994.58    15252.41    187.16 o 
   2   7   4       64.65       60.15      3.11 o 
   3   7   4     1874.41     1902.18     25.16 o 
   4   7   4      368.73      367.84      8.54 o 
   5   7   4     6375.24     6227.33     89.30 o 
   6   7   4        3.74       17.81      7.49 o 
   7   7   4       75.75       94.24     14.09 o 
   8   7   4      181.93      189.53     17.72 o 
   9   7   4      107.82      131.62     21.61 o 
  -9   8   4      950.54      943.93     33.76 o 
  -8   8   4       59.11       47.63     16.31 o 
  -7   8   4      525.20      571.63     22.17 o 
  -6   8   4      117.94      149.63     10.47 o 
  -5   8   4      328.37      352.77      9.40 o 
  -4   8   4     1631.77     1638.46     24.06 o 
  -3   8   4       64.59       63.32      3.63 o 
  -2   8   4     1648.79     1659.56     20.14 o 
  -1   8   4     3458.56     3412.20     45.19 o 
   0   8   4     1258.32     1574.88     24.78 o 
   1   8   4      886.02      742.88     12.25 o 
   2   8   4     1093.92     1054.89     17.30 o 
   3   8   4     8364.92     8417.29     92.22 o 
   4   8   4     1404.30     1436.23     19.26 o 
   5   8   4       11.20       18.36      6.61 o 
   6   8   4      379.94      389.78     13.40 o 
   7   8   4     1568.60     1568.31     39.90 o 
   8   8   4      197.92      218.85     17.81 o 
  -9   9   4      252.01      237.53     20.24 o 
  -8   9   4      149.56      145.52     31.64 o 
  -7   9   4      149.61      157.98     12.33 o 
  -6   9   4      716.86      699.40     21.30 o 
  -5   9   4      137.43      115.72      6.41 o 
  -4   9   4     1857.74     1916.58     27.63 o 
  -3   9   4     1012.12     1092.13     15.79 o 
  -2   9   4      201.14      165.18      6.50 o 
  -1   9   4      453.80      412.38      9.79 o 
   0   9   4     7803.13     7710.13    120.19 o 
   1   9   4     5367.31     5534.11     73.97 o 
   2   9   4     1588.77     1364.98     18.73 o 
   3   9   4      547.29      548.22      9.57 o 
   4   9   4       61.11       69.04      5.33 o 
   5   9   4     2535.61     2474.37     39.47 o 
   6   9   4      776.71      741.11     16.80 o 
   7   9   4      135.65      127.07     14.27 o 
   8   9   4       36.89       68.68     15.17 o 
  -8  10   4      170.24      182.60     19.65 o 
  -7  10   4       71.06       77.55     11.19 o 
  -6  10   4      551.89      556.25     17.35 o 
  -5  10   4     1144.89     1046.60     26.09 o 
  -4  10   4     4932.86     4982.98     64.75 o 
  -3  10   4        8.62        4.25      3.23 o 
  -2  10   4     7513.46     7541.45     87.97 o 
  -1  10   4       32.82       37.20      4.81 o 
   0  10   4      181.70      275.24      9.43 o 
   1  10   4       12.61        3.46      2.04 o 
   2  10   4     1612.62     1590.85     21.52 o 
   3  10   4       63.21       64.82      4.08 o 
   4  10   4      113.87       90.57      6.36 o 
   5  10   4      102.34       80.79      8.06 o 
   6  10   4      204.62      208.69     11.11 o 
   7  10   4      176.13      204.91     20.60 o 
   8  10   4      716.69      790.30     29.40 o 
  -8  11   4      515.79      481.80     34.19 o 
  -7  11   4        4.11       14.65     10.46 o 
  -6  11   4      643.22      692.55     27.94 o 
  -5  11   4      288.18      278.41     11.83 o 
  -4  11   4     1308.30     1289.08     20.60 o 
  -3  11   4      671.56      632.45     11.13 o 
  -2  11   4     2346.37     2246.62     36.20 o 
  -1  11   4     1887.35     2003.03     35.40 o 
   0  11   4     7456.38     7777.48    109.58 o 
   1  11   4       81.52       61.08      2.81 o 
   2  11   4      612.02      686.49     11.70 o 
   3  11   4       56.00       82.73      7.32 o 
   4  11   4      146.16      162.29      7.79 o 
   5  11   4      641.05      595.02     16.04 o 
   6  11   4     1068.80     1073.07     23.72 o 
   7  11   4       12.41      -10.12     12.46 o 
   8  11   4       21.01       53.03     15.46 o 
  -8  12   4      271.87      274.69     28.69 o 
  -7  12   4      271.75      264.68     19.30 o 
  -6  12   4      969.80      927.03     27.95 o 
  -5  12   4      175.45      147.24     12.55 o 
  -4  12   4     1638.71     1618.43     32.00 o 
  -3  12   4       58.67       55.48      5.98 o 
  -2  12   4     1712.24     1661.23     25.25 o 
  -1  12   4        4.87        6.39      4.38 o 
   0  12   4      954.94     1118.52     16.22 o 
   1  12   4     3618.36     3655.32     45.33 o 
   2  12   4      377.54      352.90      8.02 o 
   3  12   4     4876.71     4825.64     62.98 o 
   4  12   4      476.08      473.76     13.75 o 
   5  12   4      326.00      335.41     13.46 o 
   6  12   4      125.34      127.80     11.43 o 
   7  12   4      178.24      165.84     16.42 o 
   8  12   4     1013.18     1083.25     37.65 o 
  -8  13   4      429.85      416.15     23.89 o 
  -7  13   4      343.17      334.56     25.74 o 
  -6  13   4        8.98       13.05     11.51 o 
  -5  13   4        1.43       -5.35     10.21 o 
  -4  13   4     3278.59     3136.60     54.16 o 
  -3  13   4        7.60        4.57      5.34 o 
  -2  13   4     1709.87     1674.42     25.88 o 
  -1  13   4      711.32      682.47     17.03 o 
   0  13   4      130.31      131.80      4.82 o 
   1  13   4     2065.12     2142.33     28.92 o 
   2  13   4     1195.77     1247.60     20.34 o 
   3  13   4      186.72      151.30      7.18 o 
   4  13   4     1958.03     1980.91     33.38 o 
   5  13   4      709.57      757.88     18.84 o 
   6  13   4      847.49      959.50     39.66 o 
   7  13   4      427.30      434.46     21.17 o 
   8  13   4       47.13       66.02     16.09 o 
  -8  14   4       17.21       21.36     26.53 o 
  -7  14   4      218.85      226.21     20.25 o 
  -6  14   4      232.49      206.01     24.62 o 
  -5  14   4      236.70      223.37     18.58 o 
  -4  14   4      206.71      218.41     16.45 o 
  -3  14   4        0.60        3.64      5.58 o 
  -2  14   4        9.10       16.96      6.69 o 
  -1  14   4     1168.35     1256.45     17.24 o 
   0  14   4     1033.68      952.67     15.63 o 
   1  14   4      927.83     1007.74     18.45 o 
   2  14   4      641.65      593.64     17.93 o 
   3  14   4     1069.12     1138.42     23.06 o 
   4  14   4      121.30      155.91      9.10 o 
   5  14   4      149.88      156.80      9.96 o 
   6  14   4     1072.75     1093.73     32.19 o 
   7  14   4      368.61      426.53     25.07 o 
   8  14   4      160.16      183.87     21.12 o 
  -7  15   4      873.98      857.55     34.63 o 
  -6  15   4      227.86      207.23     16.41 o 
  -5  15   4       69.51       67.98     14.54 o 
  -4  15   4        6.28       -8.11      9.74 o 
  -3  15   4     2335.31     2294.87     37.72 o 
  -2  15   4       40.37       30.27      5.67 o 
  -1  15   4       21.86       23.72      6.32 o 
   0  15   4      107.89       99.23      7.04 o 
   1  15   4      856.57      868.38     17.47 o 
   2  15   4     1918.23     1844.31     29.39 o 
   3  15   4      234.55      245.92     12.65 o 
   4  15   4       99.46       95.18     10.68 o 
   5  15   4      606.85      611.96     25.03 o 
   6  15   4      472.69      474.73     22.69 o 
   7  15   4      184.35      192.14     17.96 o 
  -7  16   4       38.73       29.18     17.12 o 
  -6  16   4      231.81      217.59     16.94 o 
  -5  16   4     2846.43     2786.10     59.98 o 
  -4  16   4      151.90      146.13     13.88 o 
  -3  16   4       20.74       28.82      6.94 o 
  -2  16   4     1353.77     1342.63     22.81 o 
  -1  16   4     3424.05     3344.47     56.41 o 
   0  16   4      173.20      167.72      9.38 o 
   1  16   4      442.52      479.67     14.59 o 
   2  16   4       23.22       24.11      7.53 o 
   3  16   4     3823.39     3894.49     60.41 o 
   4  16   4      223.58      218.84     13.28 o 
   5  16   4       72.67       72.29     15.93 o 
   6  16   4       57.75       53.16     19.81 o 
   7  16   4      171.27      213.62     27.84 o 
  -7  17   4     1163.48     1226.05     42.08 o 
  -6  17   4       24.71       26.43     13.14 o 
  -5  17   4       25.25       21.85     12.05 o 
  -4  17   4       88.72       75.20     12.58 o 
  -3  17   4     3194.03     3194.24     64.49 o 
  -2  17   4        1.62        1.10      6.04 o 
  -1  17   4     1810.63     1722.37     31.24 o 
   0  17   4        0.34       -0.38      6.86 o 
   1  17   4     2931.78     2848.91     46.49 o 
   2  17   4      758.39      764.42     24.93 o 
   3  17   4      281.36      274.92     21.72 o 
   4  17   4      255.27      235.02     14.86 o 
   5  17   4      417.08      423.66     22.17 o 
   6  17   4        9.19       10.88     19.54 o 
   7  17   4      520.27      503.52     34.72 o 
  -7  18   4       18.22       17.82     17.55 o 
  -6  18   4        3.74       -8.75     13.20 o 
  -5  18   4     1015.73     1067.77     59.37 o 
  -4  18   4       48.11       55.73     12.70 o 
  -3  18   4      169.74      208.18     12.55 o 
  -2  18   4       59.38       56.80      8.09 o 
  -1  18   4     2424.10     2477.16     41.56 o 
   0  18   4       11.81        4.27      7.58 o 
   1  18   4       13.48        9.14      7.84 o 
   2  18   4       11.39        1.21      7.55 o 
   3  18   4      228.48      217.71     14.05 o 
   4  18   4      334.77      354.94     21.44 o 
   5  18   4      274.02      276.74     20.14 o 
   6  18   4       22.57       44.05     20.86 o 
  -6  19   4        5.88        5.19     14.23 o 
  -5  19   4       13.37      -12.56     12.56 o 
  -4  19   4       22.47       13.73     11.53 o 
  -3  19   4     3143.53     3072.96     55.54 o 
  -2  19   4      455.08      423.78     16.90 o 
  -1  19   4      117.86      116.01     10.97 o 
   0  19   4      160.85      140.73     11.32 o 
   1  19   4       31.36       44.90      9.14 o 
   2  19   4      109.52       93.44     14.10 o 
   3  19   4       14.33       25.17     10.67 o 
   4  19   4      677.55      651.11     22.64 o 
   5  19   4      227.18      227.21     23.60 o 
   6  19   4      256.54      282.55     48.73 o 
  -6  20   4      177.82      169.13     20.25 o 
  -5  20   4       88.76       94.70     16.11 o 
  -4  20   4        5.06       -2.67     12.04 o 
  -3  20   4       13.96        9.28     12.01 o 
  -2  20   4      316.25      299.81     14.67 o 
  -1  20   4      679.29      679.91     19.09 o 
   0  20   4     1062.91      997.70     28.90 o 
   1  20   4       91.29       77.60     10.32 o 
   2  20   4       42.51       49.27     17.73 o 
   3  20   4      375.79      389.71     17.59 o 
   4  20   4     1268.59     1332.83     70.93 o 
   5  20   4       52.22       57.86     22.25 o 
   6  20   4      430.00      558.82     61.70 o 
  -5  21   4        2.77       13.37     14.55 o 
  -4  21   4        8.08        2.84     13.92 o 
  -3  21   4      172.68      161.83     16.32 o 
  -2  21   4      156.68      156.31     12.87 o 
  -1  21   4        4.93        5.51      9.03 o 
   0  21   4       29.17       14.19     13.88 o 
   1  21   4       60.71       56.70     12.12 o 
   2  21   4      812.99      792.09     35.90 o 
   3  21   4      538.17      576.53     25.99 o 
   4  21   4      584.86      650.43     35.91 o 
   5  21   4      311.64      258.58     44.41 o 
  -5  22   4      238.26      195.41     18.67 o 
  -4  22   4      122.91       87.77     22.10 o 
  -3  22   4       37.22       32.95     18.72 o 
  -2  22   4       11.99       -1.65     13.70 o 
  -1  22   4       34.64       16.41     11.41 o 
   0  22   4      517.93      521.86     20.81 o 
   1  22   4      150.19      149.10     14.46 o 
   2  22   4      526.70      543.74     25.74 o 
   3  22   4      274.51      291.38     21.86 o 
   4  22   4      311.41      320.60     28.86 o 
   5  22   4        0.62        2.75     35.76 o 
  -4  23   4      128.53      118.76     24.22 o 
  -3  23   4       58.35       37.49     21.63 o 
  -2  23   4       30.78       26.59     14.84 o 
  -1  23   4      127.21      113.85     16.23 o 
   0  23   4      132.00      136.71     15.38 o 
   1  23   4        1.58        2.59     13.96 o 
   2  23   4      186.44      182.57     22.82 o 
   3  23   4      223.54      237.95     21.79 o 
   4  23   4       31.49       14.37     44.41 o 
  -4  24   4       75.66       57.09     22.54 o 
  -3  24   4       37.07       19.66     30.65 o 
  -2  24   4      328.92      310.10     28.71 o 
  -1  24   4       87.20       92.34     16.95 o 
   0  24   4       19.72        9.32     14.77 o 
   1  24   4       30.99       -2.57     15.65 o 
   2  24   4      141.38      167.70     19.49 o 
   3  24   4       14.51       21.35     31.64 o 
  -3  25   4       93.49       76.49     23.02 o 
  -2  25   4       59.70       68.73     16.67 o 
  -1  25   4       38.80       17.03     16.30 o 
   0  25   4      219.00      280.58     22.77 o 
   1  25   4      127.00       99.90     22.71 o 
   2  25   4       57.50       71.02     18.49 o 
   3  25   4        0.29      -20.05     20.59 o 
  -2  26   4      468.50      440.14     46.37 o 
  -1  26   4      168.49      190.73     21.61 o 
   0  26   4        1.57      -15.69     15.69 o 
   1  26   4       78.10      114.54     19.85 o 
  -9   0   5      167.63      172.91     22.79 o 
  -7   0   5     1538.15     1464.64     55.80 o 
  -5   0   5     6208.81     5647.99    137.35 o 
  -3   0   5       21.70       18.27      5.05 o 
  -1   0   5    12063.80    11082.10    344.65 o 
   1   0   5      687.24      707.35     16.89 o 
   3   0   5     7563.86     6926.48    108.91 o 
   5   0   5      748.97      713.71     19.76 o 
   7   0   5      139.17      142.01     22.79 o 
   9   0   5     2145.62     2156.69     88.42 o 
  -9   1   5       17.35       39.09     13.65 o 
  -8   1   5      100.09       74.69     15.92 o 
  -7   1   5     1477.71     1382.00     38.21 o 
  -6   1   5      269.09      241.43     14.03 o 
  -5   1   5     2076.25     2074.43     31.04 o 
  -4   1   5     1496.53     1570.75     24.50 o 
  -3   1   5     7212.67     7125.69     88.43 o 
  -2   1   5        5.32        6.99      2.10 o 
  -1   1   5     1323.13     1246.12     38.40 o 
   0   1   5      810.45      810.91     13.96 o 
   1   1   5    10183.51     9581.73    119.74 o 
   2   1   5        7.00       26.23      6.27 o 
   3   1   5     2405.65     2435.19     29.23 o 
   4   1   5      449.95      536.76     10.39 o 
   5   1   5       65.78       49.06      5.02 o 
   6   1   5     1266.31     1207.20     26.66 o 
   7   1   5     1327.67     1343.21     29.61 o 
   8   1   5      157.33      174.44     19.98 o 
   9   1   5       57.70       56.89     19.08 o 
  -9   2   5      295.48      243.70     18.04 o 
  -8   2   5      560.96      493.23     44.41 o 
  -7   2   5      153.69      154.55     13.37 o 
  -6   2   5     1149.36     1087.43     31.25 o 
  -5   2   5     1953.92     1918.56     29.12 o 
  -4   2   5       14.94       15.25      2.65 o 
  -3   2   5       12.35       16.81      2.29 o 
  -2   2   5      187.37      205.03      4.72 o 
  -1   2   5     1695.46     1568.28     29.27 o 
   0   2   5       26.39       26.28      3.10 o 
   1   2   5     9593.84    10035.15    136.57 o 
   2   2   5      165.54      151.06      4.94 o 
   3   2   5     1256.96     1344.22     20.08 o 
   4   2   5     5089.09     4643.34     56.78 o 
   5   2   5      256.61      268.19      7.77 o 
   6   2   5       41.75       38.72      8.51 o 
   7   2   5      114.23      148.12     11.67 o 
   8   2   5      312.20      338.33     24.17 o 
   9   2   5      439.92      462.03     29.27 o 
  -9   3   5        2.45        3.22     12.19 o 
  -8   3   5     1068.86     1045.06     33.21 o 
  -7   3   5     1243.90     1195.57     47.75 o 
  -6   3   5     1325.68     1267.09     35.13 o 
  -5   3   5       38.82       36.68      4.49 o 
  -4   3   5      842.53      732.18     12.18 o 
  -3   3   5     4406.39     4533.99     49.05 o 
  -2   3   5     2951.39     3186.16     44.36 o 
  -1   3   5     1719.84     1815.25     58.43 o 
   0   3   5        6.49        2.86      2.25 o 
   1   3   5     1077.49     1079.95     19.94 o 
   2   3   5     3658.56     3542.94     50.84 o 
   3   3   5       66.86       91.91      4.48 o 
   4   3   5      321.17      309.23      7.90 o 
   5   3   5     1955.98     2057.72     28.61 o 
   6   3   5     5280.45     5331.43     78.03 o 
   7   3   5     1610.33     1669.02     34.70 o 
   8   3   5      149.74      167.49     20.31 o 
   9   3   5      128.33      107.92     20.69 o 
  -9   4   5      608.86      587.77     53.64 o 
  -8   4   5     1514.75     1474.95     41.10 o 
  -7   4   5       78.46       78.83     11.60 o 
  -6   4   5      408.25      421.33     23.58 o 
  -5   4   5     1139.59     1118.56     17.65 o 
  -4   4   5     4860.84     4705.81     60.05 o 
  -3   4   5      134.65      129.15      3.47 o 
  -2   4   5      586.34      739.49     12.87 o 
  -1   4   5      676.58      803.99     17.99 o 
   0   4   5     3631.94     3717.61     58.26 o 
   1   4   5     8150.91     8142.89    144.18 o 
   2   4   5     4498.38     4691.72     66.18 o 
   3   4   5     5334.00     5739.91     68.85 o 
   4   4   5     5024.43     5221.56     59.47 o 
   5   4   5      869.57      860.86     14.97 o 
   6   4   5       61.99       72.23      7.93 o 
   7   4   5      192.82      220.19     13.16 o 
   8   4   5     1016.24     1088.12     55.96 o 
   9   4   5        5.01       17.58     18.21 o 
  -9   5   5        0.02      -12.92     12.92 o 
  -8   5   5      562.32      567.47     31.83 o 
  -7   5   5      130.75      159.68     14.10 o 
  -6   5   5      829.14      871.26     22.20 o 
  -5   5   5      200.51      222.04      8.67 o 
  -4   5   5       83.14       90.35      4.55 o 
  -3   5   5       27.19       39.85      2.93 o 
  -2   5   5    15745.29    16545.53    201.92 o 
  -1   5   5     1236.37     1301.30     22.42 o 
   0   5   5     1398.26     1544.14     23.49 o 
   1   5   5      520.65      529.83     11.05 o 
   2   5   5      892.30      771.31     14.28 o 
   3   5   5     3833.37     3870.67     51.37 o 
   4   5   5      157.60      177.97      5.69 o 
   5   5   5      229.06      228.77      8.96 o 
   6   5   5     3449.58     3498.37     54.29 o 
   7   5   5      104.94       84.52     10.02 o 
   8   5   5        1.01       -1.94     13.90 o 
   9   5   5       96.36      114.85     20.82 o 
  -9   6   5        3.69       -0.18     18.08 o 
  -8   6   5     1026.07     1033.41     61.11 o 
  -7   6   5      384.44      399.81     19.68 o 
  -6   6   5        9.35       15.95      8.19 o 
  -5   6   5     1844.74     1824.84     26.43 o 
  -4   6   5     5675.54     5671.46     72.09 o 
  -3   6   5      922.08      922.24     12.31 o 
  -2   6   5      570.49      611.11      9.13 o 
  -1   6   5      272.04      199.69      6.70 o 
   0   6   5     4146.76     3771.01     52.73 o 
   1   6   5     1245.07     1527.61     21.51 o 
   2   6   5     2336.02     2416.20     39.85 o 
   3   6   5     1819.20     1913.80     27.58 o 
   4   6   5      484.32      468.18      9.22 o 
   5   6   5      552.26      546.35     13.45 o 
   6   6   5        8.06       13.09      7.65 o 
   7   6   5        5.82       11.62      8.57 o 
   8   6   5      954.86     1067.61     36.62 o 
   9   6   5      329.76      391.35     27.36 o 
  -9   7   5       56.60       53.38     15.49 o 
  -8   7   5      387.98      393.21     20.63 o 
  -7   7   5      257.77      244.22     15.89 o 
  -6   7   5     2891.40     2937.66     55.94 o 
  -5   7   5      561.99      561.69     14.46 o 
  -4   7   5        7.49       15.62      3.94 o 
  -3   7   5     2495.26     2634.22     30.59 o 
  -2   7   5     7471.36     7486.49     87.44 o 
  -1   7   5     1033.82     1127.76     16.16 o 
   0   7   5     4637.30     5022.10     70.36 o 
   1   7   5     5060.55     5082.73     70.95 o 
   2   7   5    16042.33    16147.10    201.61 o 
   3   7   5     1795.34     1945.50     25.80 o 
   4   7   5      299.61      302.02      9.01 o 
   5   7   5      345.63      361.09     11.12 o 
   6   7   5      188.36      178.39     10.41 o 
   7   7   5      309.96      336.42     15.77 o 
   8   7   5      142.51      158.05     22.68 o 
  -9   8   5      419.47      450.67     24.95 o 
  -8   8   5      319.46      292.95     48.73 o 
  -7   8   5      147.72      155.05     13.82 o 
  -6   8   5      197.78      207.03     11.80 o 
  -5   8   5     1188.05     1233.31     21.87 o 
  -4   8   5     5841.66     6001.22     76.63 o 
  -3   8   5       12.73       15.73      2.88 o 
  -2   8   5     1260.60     1312.89     17.63 o 
  -1   8   5      483.30      422.37     10.47 o 
   0   8   5     7617.42     7712.71    106.44 o 
   1   8   5     1039.11      904.54     14.55 o 
   2   8   5     1188.62     1257.97     25.37 o 
   3   8   5     3884.34     3724.03     42.91 o 
   4   8   5      535.56      524.16     12.09 o 
   5   8   5      134.97      151.25      9.30 o 
   6   8   5      321.15      318.36     12.68 o 
   7   8   5      172.37      186.20     17.52 o 
   8   8   5      586.81      659.58     30.98 o 
  -8   9   5        7.01        5.26     17.29 o 
  -7   9   5     1307.06     1294.13     62.25 o 
  -6   9   5      589.72      611.43     19.48 o 
  -5   9   5     1271.32     1198.33     24.44 o 
  -4   9   5     1036.44     1048.32     17.33 o 
  -3   9   5     1283.54     1226.61     16.26 o 
  -2   9   5     2248.94     2232.21     28.37 o 
  -1   9   5     1853.21     1713.32     27.36 o 
   0   9   5       35.43       51.27      4.90 o 
   1   9   5      976.51     1098.19     17.11 o 
   2   9   5       93.76       91.69      6.55 o 
   3   9   5     1982.47     1917.95     25.16 o 
   4   9   5      378.70      390.38      9.99 o 
   5   9   5     1979.79     2061.13     34.74 o 
   6   9   5      355.47      337.67     11.86 o 
   7   9   5      510.53      551.93     26.44 o 
   8   9   5      804.74      846.73     31.64 o 
  -8  10   5      115.19      103.75     23.97 o 
  -7  10   5        2.02        1.06      9.77 o 
  -6  10   5       74.65       73.89      9.70 o 
  -5  10   5     3619.55     3505.02     57.74 o 
  -4  10   5      121.03      115.23      5.91 o 
  -3  10   5       99.97      114.98      4.85 o 
  -2  10   5      289.86      324.46      8.20 o 
  -1  10   5      568.36      608.30     13.09 o 
   0  10   5       51.71       78.46      8.24 o 
   1  10   5     4338.05     4396.30     57.05 o 
   2  10   5      118.72      177.08      7.83 o 
   3  10   5     2597.89     2609.05     31.68 o 
   4  10   5       67.08       86.18      6.55 o 
   5  10   5     2719.45     2794.46     44.58 o 
   6  10   5        7.61       -1.98      7.36 o 
   7  10   5     1088.61     1091.30     33.93 o 
   8  10   5        1.68      -13.50     13.50 o 
  -8  11   5       29.12        4.32     21.22 o 
  -7  11   5     2486.41     2388.81     61.40 o 
  -6  11   5       41.59       39.79     12.87 o 
  -5  11   5       14.70        8.17      9.55 o 
  -4  11   5      229.87      231.32      9.04 o 
  -3  11   5     3157.44     3098.20     42.67 o 
  -2  11   5       76.84       75.04      5.25 o 
  -1  11   5     1428.88     1582.29     26.62 o 
   0  11   5     1022.53     1164.86     23.77 o 
   1  11   5     4432.65     4469.32     58.15 o 
   2  11   5     1441.43     1446.75     24.72 o 
   3  11   5     5011.13     5067.64     71.89 o 
   4  11   5      223.91      233.94      9.79 o 
   5  11   5     3023.00     2986.14     50.90 o 
   6  11   5      168.29      155.26      9.90 o 
   7  11   5     1415.22     1407.80     39.46 o 
   8  11   5        0.68       13.01     15.43 o 
  -8  12   5       14.93       18.86     20.44 o 
  -7  12   5      148.27      135.20     17.50 o 
  -6  12   5        9.90        8.69     13.26 o 
  -5  12   5     3164.36     2998.24     60.83 o 
  -4  12   5        6.53        9.42      8.86 o 
  -3  12   5      140.33      133.01      8.90 o 
  -2  12   5      153.15      170.40      7.91 o 
  -1  12   5     1217.05     1150.68     21.42 o 
   0  12   5      810.82      848.29     17.31 o 
   1  12   5     2148.31     2273.80     36.35 o 
   2  12   5      368.25      352.46      9.53 o 
   3  12   5     1387.72     1264.56     25.08 o 
   4  12   5      606.60      580.27     18.84 o 
   5  12   5      421.21      428.42     25.59 o 
   6  12   5        0.43        7.65     10.32 o 
   7  12   5      997.68     1044.18     35.39 o 
   8  12   5       48.75       45.68     16.48 o 
  -8  13   5       50.90       71.52     24.36 o 
  -7  13   5      855.64      835.86     32.70 o 
  -6  13   5      611.91      624.68     24.15 o 
  -5  13   5       12.56       12.23     10.11 o 
  -4  13   5     1218.27     1150.24     30.50 o 
  -3  13   5     2041.90     1976.92     32.86 o 
  -2  13   5     3140.78     3083.15     47.27 o 
  -1  13   5      388.36      452.84     24.90 o 
   0  13   5     3351.42     3223.93     54.93 o 
   1  13   5     4595.33     4469.48     73.18 o 
   2  13   5      627.20      633.16     22.61 o 
   3  13   5     2172.58     2109.99     39.98 o 
   4  13   5      344.54      344.94     14.51 o 
   5  13   5       90.53      117.83     10.13 o 
   6  13   5       13.83       11.02     10.68 o 
   7  13   5      272.51      265.21     19.26 o 
   8  13   5        1.07        2.12     31.83 o 
  -8  14   5      264.20      239.72     29.87 o 
  -7  14   5      182.79      159.42     20.44 o 
  -6  14   5       11.65       26.00     12.56 o 
  -5  14   5      332.54      330.84     17.43 o 
  -4  14   5     2680.86     2553.48     53.73 o 
  -3  14   5     2167.94     2163.21     40.30 o 
  -2  14   5        3.76        0.99      6.46 o 
  -1  14   5     3429.88     3465.40     59.93 o 
   0  14   5      975.06      962.24     25.98 o 
   1  14   5       37.12       45.87      6.90 o 
   2  14   5      122.74      106.21     10.01 o 
   3  14   5      270.38      297.71     13.47 o 
   4  14   5      812.06      769.69     23.60 o 
   5  14   5      315.19      288.70     15.35 o 
   6  14   5        0.21       -0.90     10.22 o 
   7  14   5       24.06       21.02     15.17 o 
  -7  15   5       73.83       32.80     41.07 o 
  -6  15   5      334.66      361.21     19.69 o 
  -5  15   5      588.73      549.90     22.48 o 
  -4  15   5      162.50      118.68     12.91 o 
  -3  15   5     2218.52     2227.75     41.51 o 
  -2  15   5     2943.28     2870.14     45.39 o 
  -1  15   5       83.79       81.87     10.59 o 
   0  15   5        2.80        2.34      7.26 o 
   1  15   5     1637.45     1778.10     35.78 o 
   2  15   5      253.48      246.88     13.03 o 
   3  15   5      296.76      281.45     13.95 o 
   4  15   5        1.04        2.87      9.69 o 
   5  15   5        0.62      -10.32     10.32 o 
   6  15   5     1019.20     1074.32     57.59 o 
   7  15   5      412.05      394.24     32.76 o 
  -7  16   5       17.17       -7.35     15.33 o 
  -6  16   5      233.85      236.89     25.55 o 
  -5  16   5       10.26       -8.58     13.63 o 
  -4  16   5      130.41      144.21     13.56 o 
  -3  16   5      587.72      569.73     18.17 o 
  -2  16   5      160.60      154.12     16.47 o 
  -1  16   5     1162.27     1225.25     27.75 o 
   0  16   5     1104.81     1144.99     26.94 o 
   1  16   5      108.99      115.61     10.73 o 
   2  16   5      107.23      117.13      9.86 o 
   3  16   5      122.53      115.97     11.91 o 
   4  16   5     2046.06     2095.64     42.35 o 
   5  16   5        1.48      -10.22     10.22 o 
   6  16   5        9.53       -0.31     18.55 o 
   7  16   5       42.91       84.10     25.34 o 
  -7  17   5      194.91      187.05     26.13 o 
  -6  17   5      301.04      280.42     19.88 o 
  -5  17   5       46.84       27.41     12.49 o 
  -4  17   5      149.38      145.57     14.50 o 
  -3  17   5      126.30      125.14     13.35 o 
  -2  17   5       91.94      106.35     10.28 o 
  -1  17   5       12.71        9.94     10.52 o 
   0  17   5      289.43      268.25     17.82 o 
   1  17   5        0.80        8.28      9.00 o 
   2  17   5     1229.86     1198.01     25.40 o 
   3  17   5       70.32       69.37     11.20 o 
   4  17   5        2.68       -9.93     10.34 o 
   5  17   5      167.21      187.06     18.35 o 
   6  17   5     1263.82     1285.44     51.08 o 
  -6  18   5      597.14      639.56     26.33 o 
  -5  18   5       96.23      101.75     14.26 o 
  -4  18   5       69.46       54.11     13.38 o 
  -3  18   5       76.15       84.71     13.15 o 
  -2  18   5       29.26       29.34      9.17 o 
  -1  18   5     1018.56     1041.22     36.17 o 
   0  18   5      608.55      564.12     27.93 o 
   1  18   5      629.95      642.12     25.40 o 
   2  18   5      322.38      313.68     15.43 o 
   3  18   5      318.66      343.07     16.21 o 
   4  18   5     1613.34     1733.86     50.20 o 
   5  18   5        0.26        6.80     14.65 o 
   6  18   5       33.70       30.96     22.68 o 
  -6  19   5      529.28      567.89     26.24 o 
  -5  19   5      372.70      378.39     20.67 o 
  -4  19   5       42.01       41.72     15.48 o 
  -3  19   5      203.46      203.62     15.61 o 
  -2  19   5       95.86      101.15     14.68 o 
  -1  19   5       30.00       34.01     12.24 o 
   0  19   5      192.18      213.58     16.16 o 
   1  19   5      113.43      132.22     15.18 o 
   2  19   5      988.47     1069.90     28.20 o 
   3  19   5      155.48      153.48     13.68 o 
   4  19   5       95.01       92.54     13.80 o 
   5  19   5        4.07        9.12     15.23 o 
   6  19   5       63.25       27.58     22.61 o 
  -6  20   5        2.27      -10.42     14.30 o 
  -5  20   5      365.76      345.24     20.57 o 
  -4  20   5       17.39       27.17     13.83 o 
  -3  20   5      161.73      160.88     15.66 o 
  -2  20   5      187.89      172.24     12.98 o 
  -1  20   5     1134.92     1117.56     34.07 o 
   0  20   5      126.36      109.21     15.08 o 
   1  20   5      122.40      133.90     15.77 o 
   2  20   5      107.16      106.91     15.34 o 
   3  20   5      313.88      347.90     17.52 o 
   4  20   5        5.93      -12.06     12.06 o 
   5  20   5       41.41       55.40     17.28 o 
  -5  21   5      158.64      129.03     17.45 o 
  -4  21   5        1.79       -4.91     13.25 o 
  -3  21   5      715.50      691.70     31.66 o 
  -2  21   5       67.65       66.00     11.82 o 
  -1  21   5      163.57      148.59     13.17 o 
   0  21   5      185.00      166.78     17.31 o 
   1  21   5     1534.76     1535.93     42.73 o 
   2  21   5       11.32       14.95     14.43 o 
   3  21   5       27.00        5.55     15.29 o 
   4  21   5        8.73       19.16     20.03 o 
   5  21   5       56.49       28.48     23.97 o 
  -5  22   5      419.18      387.02     22.87 o 
  -4  22   5       38.24       43.86     15.12 o 
  -3  22   5      185.20      213.18     27.18 o 
  -2  22   5      164.09      194.22     14.39 o 
  -1  22   5     1139.26     1089.92     28.87 o 
   0  22   5      293.67      274.18     26.28 o 
   1  22   5      404.12      403.48     23.06 o 
   2  22   5      254.04      228.41     20.11 o 
   3  22   5      396.70      415.18     26.07 o 
   4  22   5       54.46       58.21     21.25 o 
  -4  23   5        6.77      -13.31     21.65 o 
  -3  23   5      129.79      113.92     22.43 o 
  -2  23   5      172.48      168.56     18.16 o 
  -1  23   5      596.73      571.95     26.50 o 
   0  23   5       22.19       18.91     17.50 o 
   1  23   5        8.18       -2.94     14.79 o 
   2  23   5       25.56       14.32     15.39 o 
   3  23   5      104.39       87.06     21.45 o 
   4  23   5       91.70       67.93     24.56 o 
  -3  24   5        1.38       -3.28     21.75 o 
  -2  24   5       33.98       15.33     21.12 o 
  -1  24   5      317.68      319.87     22.97 o 
   0  24   5      248.79      240.63     21.68 o 
   1  24   5        5.64        5.76     15.61 o 
   2  24   5        6.44      -16.49     16.49 o 
   3  24   5        2.96        7.25     17.42 o 
  -2  25   5      193.48      232.64     28.10 o 
  -1  25   5        1.30       -6.88     15.11 o 
   0  25   5        8.48       25.01     16.72 o 
   1  25   5       52.57       38.22     18.06 o 
   2  25   5      347.18      349.52     33.94 o 
   0  26   5      244.74      300.42     24.02 o 
  -8   0   6     3076.18     2878.20     99.03 o 
  -6   0   6     1340.55     1151.83     46.37 o 
  -4   0   6     8840.16     8721.61    118.05 o 
  -2   0   6     9162.04     9759.49    256.72 o 
   0   0   6      307.63      264.80     10.05 o 
   2   0   6     3970.24     3672.72     74.64 o 
   4   0   6     4286.91     4243.33     69.87 o 
   6   0   6     4540.75     4489.54    112.00 o 
   8   0   6     1564.25     1710.26     76.63 o 
  -9   1   6       12.08        8.60     15.72 o 
  -8   1   6       37.80       53.61     13.61 o 
  -7   1   6       18.30       17.81     11.38 o 
  -6   1   6     3207.31     3204.05     73.92 o 
  -5   1   6      330.78      319.36      9.53 o 
  -4   1   6      200.82      225.96      6.26 o 
  -3   1   6       16.39       19.65      2.74 o 
  -2   1   6     6609.75     6902.78    100.35 o 
  -1   1   6      341.83      281.29      8.56 o 
   0   1   6     1117.60     1066.75     18.15 o 
   1   1   6       25.84       12.01      3.36 o 
   2   1   6     1165.71      945.23     16.26 o 
   3   1   6      363.18      295.77      6.94 o 
   4   1   6     2803.93     2695.96     33.01 o 
   5   1   6     1432.29     1485.55     27.12 o 
   6   1   6     3480.91     3451.65     60.00 o 
   7   1   6      134.02      132.24     12.29 o 
   8   1   6      219.52      233.16     23.32 o 
   9   1   6      129.71      149.27     22.65 o 
  -9   2   6       19.36        7.18     13.89 o 
  -8   2   6     2098.09     2000.85     52.10 o 
  -7   2   6      453.83      379.89     18.72 o 
  -6   2   6       74.79       81.51     10.97 o 
  -5   2   6       41.56       32.76      4.35 o 
  -4   2   6      841.20      816.50     19.14 o 
  -3   2   6     4320.85     4246.60     64.33 o 
  -2   2   6      183.49      226.89      5.89 o 
  -1   2   6     1733.95     1700.72     29.37 o 
   0   2   6     5852.77     5821.76     83.64 o 
   1   2   6     9372.10     9039.01    124.13 o 
   2   2   6     1984.48     2073.82     27.26 o 
   3   2   6     1742.32     1731.73     22.24 o 
   4   2   6     1457.06     1420.58     22.32 o 
   5   2   6      207.06      201.16      9.67 o 
   6   2   6      264.72      268.18     11.60 o 
   7   2   6       14.59       32.43     10.11 o 
   8   2   6      269.09      345.33     20.64 o 
   9   2   6      741.60      773.26     39.10 o 
  -9   3   6       20.58       24.94     14.42 o 
  -8   3   6        6.17       14.00     21.61 o 
  -7   3   6      185.60      161.26     18.47 o 
  -6   3   6     1742.84     1628.89     58.36 o 
  -5   3   6     2292.26     2244.62     33.62 o 
  -4   3   6       60.82       72.04      4.50 o 
  -3   3   6      822.01      862.08     11.13 o 
  -2   3   6     4298.90     4388.59    102.44 o 
  -1   3   6     6851.92     6929.60    152.92 o 
   0   3   6      198.14      321.79     20.35 o 
   1   3   6     2331.40     2205.42     37.19 o 
   2   3   6     3799.58     3790.41     54.56 o 
   3   3   6     5380.20     5391.11     65.17 o 
   4   3   6      432.90      487.18     10.36 o 
   5   3   6      448.98      455.06     14.27 o 
   6   3   6      413.63      409.99     13.88 o 
   7   3   6      305.23      349.56     18.95 o 
   8   3   6      394.73      484.79     23.48 o 
  -9   4   6      438.96      400.15     22.15 o 
  -8   4   6       50.09       38.99     12.50 o 
  -7   4   6     1002.44     1010.89     31.49 o 
  -6   4   6       69.84       86.67     11.23 o 
  -5   4   6       16.47       20.30      4.43 o 
  -4   4   6      671.17      708.15     12.37 o 
  -3   4   6     3062.16     2952.97     31.05 o 
  -2   4   6      375.36      379.04     13.73 o 
  -1   4   6     1934.25     1801.92     48.98 o 
   0   4   6     4829.88     5163.75     71.12 o 
   1   4   6     7192.19     7136.45    125.05 o 
   2   4   6      389.80      441.97     10.28 o 
   3   4   6     1180.83     1109.34     16.84 o 
   4   4   6       47.58       51.82      4.65 o 
   5   4   6      850.51      894.19     19.83 o 
   6   4   6       64.80       80.53      9.34 o 
   7   4   6      118.81      130.87     17.53 o 
   8   4   6       54.16       44.31     14.89 o 
  -9   5   6      318.90      313.99     20.14 o 
  -8   5   6       49.33       63.18     13.26 o 
  -7   5   6      477.68      465.19     21.35 o 
  -6   5   6       31.26       17.72     16.70 o 
  -5   5   6     2591.58     2654.42     39.31 o 
  -4   5   6     1047.25     1082.39     17.00 o 
  -3   5   6     5209.66     5505.98     56.47 o 
  -2   5   6     1309.96     1428.37     30.83 o 
  -1   5   6     2248.79     1971.32     53.10 o 
   0   5   6      453.98      579.57     15.87 o 
   1   5   6      676.32      686.58     11.58 o 
   2   5   6       17.72       12.80      3.49 o 
   3   5   6     7229.83     7333.54     94.16 o 
   4   5   6      876.63      899.03     15.30 o 
   5   5   6       47.08       37.15      7.59 o 
   6   5   6      122.83      137.23     10.25 o 
   7   5   6     1648.87     1697.84     41.95 o 
   8   5   6      102.36      102.17     16.68 o 
  -9   6   6      343.27      357.98     32.62 o 
  -8   6   6      184.06      175.96     16.28 o 
  -7   6   6     1155.29     1060.63     32.94 o 
  -6   6   6      331.83      322.47     13.81 o 
  -5   6   6     3054.90     2907.41     48.05 o 
  -4   6   6      155.82      147.67      5.59 o 
  -3   6   6     3371.46     3294.99     37.42 o 
  -2   6   6      431.87      511.82     23.47 o 
  -1   6   6       34.87       53.68      7.66 o 
   0   6   6      304.41      388.43     26.09 o 
   1   6   6     3023.71     3037.13     40.11 o 
   2   6   6      630.14      698.06     15.08 o 
   3   6   6       73.40       91.15      5.06 o 
   4   6   6      278.96      267.92      8.97 o 
   5   6   6     3942.75     3876.58     59.19 o 
   6   6   6      503.40      601.50     24.36 o 
   7   6   6        1.18        4.47      8.55 o 
   8   6   6      191.05      219.51     19.99 o 
  -8   7   6       10.39       18.33     12.59 o 
  -7   7   6     1555.91     1491.04     40.90 o 
  -6   7   6      300.80      333.82     19.03 o 
  -5   7   6      188.55      217.13     12.25 o 
  -4   7   6      341.68      308.55      8.20 o 
  -3   7   6     1689.61     1657.94     20.48 o 
  -2   7   6       41.06       42.00      2.56 o 
  -1   7   6     1766.75     1842.02     31.37 o 
   0   7   6       23.51        6.91      2.02 o 
   1   7   6        9.22        2.65      2.83 o 
   2   7   6      150.33      164.99      5.88 o 
   3   7   6     5114.95     5021.85     66.22 o 
   4   7   6     1447.80     1419.17     27.87 o 
   5   7   6      184.78      199.38     10.57 o 
   6   7   6      506.13      501.25     19.90 o 
   7   7   6     2425.72     2472.47     50.24 o 
   8   7   6        9.69       15.13     15.61 o 
  -8   8   6      493.10      498.13     30.46 o 
  -7   8   6      698.35      728.59     26.68 o 
  -6   8   6      683.05      627.24     23.17 o 
  -5   8   6     2490.24     2371.65     41.13 o 
  -4   8   6     1592.41     1565.33     25.40 o 
  -3   8   6      872.49      853.24     12.26 o 
  -2   8   6     1004.44     1023.37     14.45 o 
  -1   8   6        4.91        8.59      2.32 o 
   0   8   6     5494.78     5996.01    111.59 o 
   1   8   6      887.91      937.77     15.22 o 
   2   8   6      185.01      182.59      6.35 o 
   3   8   6       79.27       78.06      5.58 o 
   4   8   6      363.11      404.34     14.58 o 
   5   8   6     3542.09     3451.99     54.26 o 
   6   8   6      163.29      170.61     11.13 o 
   7   8   6       26.43       24.30     16.63 o 
   8   8   6      647.18      684.02     29.07 o 
  -8   9   6       43.43       23.19     22.01 o 
  -7   9   6     1037.25      992.51     32.00 o 
  -6   9   6      522.20      499.81     17.90 o 
  -5   9   6      345.08      288.62     11.86 o 
  -4   9   6     2996.42     3100.36     42.19 o 
  -3   9   6      477.38      457.51      9.23 o 
  -2   9   6     5892.36     6158.93     72.91 o 
  -1   9   6     1120.31     1326.42     22.10 o 
   0   9   6     1044.15     1183.63     23.33 o 
   1   9   6        7.19       13.06      3.43 o 
   2   9   6     1631.16     1740.88     30.61 o 
   3   9   6     4390.12     4127.38     60.19 o 
   4   9   6      203.94      202.99      9.68 o 
   5   9   6        4.57       -3.64      6.83 o 
   6   9   6      147.15      160.18     10.23 o 
   7   9   6     1097.89     1106.16     29.34 o 
   8   9   6       66.98       61.76     17.01 o 
  -8  10   6      343.13      377.26     32.62 o 
  -7  10   6      409.95      339.54     30.26 o 
  -6  10   6     1177.31     1170.83     51.28 o 
  -5  10   6      374.34      344.20     15.57 o 
  -4  10   6     2247.86     2238.04     35.88 o 
  -3  10   6      568.95      591.33     12.92 o 
  -2  10   6     2945.64     2957.68     40.82 o 
  -1  10   6       38.95       25.21      7.08 o 
   0  10   6     5103.37     5120.99     82.58 o 
   1  10   6     1195.45     1120.53     17.93 o 
   2  10   6        7.60       16.73      4.42 o 
   3  10   6       40.52       38.73      6.25 o 
   4  10   6      225.81      238.87     11.17 o 
   5  10   6        4.24        1.77      7.78 o 
   6  10   6      325.32      330.65     12.76 o 
   7  10   6        3.58       26.92     16.35 o 
   8  10   6       55.19       83.32     17.23 o 
  -8  11   6       11.15      -18.86     18.86 o 
  -7  11   6       34.94       32.13     14.10 o 
  -6  11   6      784.16      775.47     29.79 o 
  -5  11   6       94.22       80.30     11.27 o 
  -4  11   6      983.58      986.08     30.45 o 
  -3  11   6        2.26        2.13      4.40 o 
  -2  11   6     6704.31     6666.22     95.26 o 
  -1  11   6       93.72       75.13      5.76 o 
   0  11   6      105.23       99.67      7.18 o 
   1  11   6      329.50      362.04     13.43 o 
   2  11   6     3256.74     3078.20     46.39 o 
   3  11   6       10.73        3.22      6.95 o 
   4  11   6     1138.06     1118.52     22.88 o 
   5  11   6      324.67      307.33     12.74 o 
   6  11   6      308.97      323.08     13.97 o 
   7  11   6        1.94      -12.60     14.57 o 
   8  11   6      407.25      464.95     25.68 o 
  -8  12   6      917.06      969.09     51.48 o 
  -7  12   6      155.92      166.82     18.61 o 
  -6  12   6      285.71      257.61     18.89 o 
  -5  12   6      510.90      534.93     21.07 o 
  -4  12   6     1712.91     1761.89     39.92 o 
  -3  12   6      476.33      456.96     11.32 o 
  -2  12   6     1830.90     1833.03     34.93 o 
  -1  12   6       73.96       90.35      8.61 o 
   0  12   6     2876.92     2680.63     55.46 o 
   1  12   6      547.85      601.08     17.48 o 
   2  12   6      494.69      449.57     16.15 o 
   3  12   6      277.31      318.04     13.71 o 
   4  12   6     1463.31     1434.15     27.13 o 
   5  12   6      530.72      530.16     21.77 o 
   6  12   6      101.25      119.04     12.06 o 
   7  12   6       65.66       68.32     25.49 o 
  -8  13   6       24.07       32.22     22.01 o 
  -7  13   6      211.23      187.97     18.74 o 
  -6  13   6      658.36      742.88     43.23 o 
  -5  13   6      160.35      147.08     13.58 o 
  -4  13   6      197.57      186.52     13.31 o 
  -3  13   6      873.30      844.46     30.57 o 
  -2  13   6      969.46      901.35     21.74 o 
  -1  13   6      411.95      463.61     20.19 o 
   0  13   6     1070.21     1016.69     23.56 o 
   1  13   6      468.78      507.06     17.67 o 
   2  13   6     2074.39     1987.80     38.32 o 
   3  13   6     1674.23     1560.91     33.09 o 
   4  13   6      651.74      638.31     22.49 o 
   5  13   6       17.60       27.15     11.07 o 
   6  13   6      273.32      283.23     22.97 o 
   7  13   6      468.20      551.33     25.93 o 
  -7  14   6      130.75      130.62     18.18 o 
  -6  14   6       22.59        6.09     14.15 o 
  -5  14   6      895.56      857.56     26.95 o 
  -4  14   6     1526.82     1461.37     36.14 o 
  -3  14   6       94.98       88.20     18.10 o 
  -2  14   6      134.37      136.56      8.43 o 
  -1  14   6       84.65       95.54      9.04 o 
   0  14   6      935.48      935.08     22.84 o 
   1  14   6     1542.65     1350.77     29.35 o 
   2  14   6     1133.31     1150.43     27.02 o 
   3  14   6       40.54       54.44      9.76 o 
   4  14   6      198.39      212.14     13.88 o 
   5  14   6     1534.49     1608.54     36.26 o 
   6  14   6      572.06      565.53     26.44 o 
   7  14   6       64.82       68.11     23.77 o 
  -7  15   6      353.77      369.02     39.30 o 
  -6  15   6      454.85      413.06     32.81 o 
  -5  15   6      485.63      486.47     21.41 o 
  -4  15   6       50.44       44.96     11.84 o 
  -3  15   6      338.67      376.76     17.59 o 
  -2  15   6        5.01       -3.41      8.74 o 
  -1  15   6     1410.02     1335.30     34.44 o 
   0  15   6      813.62      822.97     21.89 o 
   1  15   6      723.35      691.90     20.24 o 
   2  15   6        8.52       10.20      9.10 o 
   3  15   6      862.51      901.71     24.35 o 
   4  15   6     1790.82     1827.34     38.84 o 
   5  15   6      182.57      185.30     14.67 o 
   6  15   6      248.12      224.59     19.99 o 
   7  15   6      533.59      568.38     37.95 o 
  -7  16   6      355.22      352.85     25.00 o 
  -6  16   6       52.75       61.26     17.34 o 
  -5  16   6      458.98      436.06     20.52 o 
  -4  16   6        1.15        6.14     11.23 o 
  -3  16   6       62.51       80.77     15.24 o 
  -2  16   6        0.16       -1.85      8.36 o 
  -1  16   6     1485.37     1452.08     64.47 o 
   0  16   6       60.85       77.35     12.70 o 
   1  16   6     2989.88     3142.07     86.10 o 
   2  16   6     1098.34     1097.83     27.48 o 
   3  16   6      449.16      433.28     17.57 o 
   4  16   6        7.91       -1.13     10.69 o 
   5  16   6       81.31       58.04     17.64 o 
   6  16   6       42.01       41.24     17.78 o 
   7  16   6        2.23       27.12     27.90 o 
  -7  17   6       36.19       34.95     17.57 o 
  -6  17   6        0.24        2.08     16.43 o 
  -5  17   6      873.39      839.61     34.18 o 
  -4  17   6      299.68      297.12     17.60 o 
  -3  17   6      139.23      141.98     14.44 o 
  -2  17   6        4.39       -8.80      8.80 o 
  -1  17   6     2305.32     2354.35     58.63 o 
   0  17   6       46.02       19.65     11.86 o 
   1  17   6     1459.48     1522.47     40.20 o 
   2  17   6       13.35       18.16      9.83 o 
   3  17   6       54.17       75.20     11.67 o 
   4  17   6      123.59      119.02     13.93 o 
   5  17   6      113.85      128.31     14.97 o 
   6  17   6        2.63        0.32     20.13 o 
  -6  18   6       38.95       12.66     16.50 o 
  -5  18   6       83.70       77.77     25.56 o 
  -4  18   6       42.27       48.72     22.05 o 
  -3  18   6     1792.77     1768.12     73.49 o 
  -2  18   6       34.55       33.50     10.08 o 
  -1  18   6       92.24      111.61     20.65 o 
   0  18   6      502.82      444.19     21.97 o 
   1  18   6     1366.22     1398.36     39.03 o 
   2  18   6        4.42       26.29     10.93 o 
   3  18   6      885.55      976.92     31.65 o 
   4  18   6       17.93       26.28     12.28 o 
   5  18   6      298.68      268.76     21.78 o 
   6  18   6      359.62      409.06     51.68 o 
  -6  19   6      362.91      352.96     21.47 o 
  -5  19   6      159.76      182.59     16.80 o 
  -4  19   6        2.93        2.18     11.89 o 
  -3  19   6      154.58      131.30     15.24 o 
  -2  19   6       31.01       24.69     10.71 o 
  -1  19   6     1534.32     1452.95     39.33 o 
   0  19   6       32.00       50.75     14.62 o 
   1  19   6     1141.73     1190.60     35.57 o 
   2  19   6       93.06       81.66     15.69 o 
   3  19   6      121.93      122.47     13.73 o 
   4  19   6      254.96      268.82     17.72 o 
   5  19   6       61.51       21.03     16.36 o 
  -5  20   6       52.98       39.64     15.03 o 
  -4  20   6      554.65      507.17     23.87 o 
  -3  20   6      347.12      354.60     19.99 o 
  -2  20   6       14.44       10.75     10.79 o 
  -1  20   6      209.84      209.35     32.81 o 
   0  20   6        7.90       -7.57     13.42 o 
   1  20   6       70.77       76.26     16.38 o 
   2  20   6      290.32      260.55     24.55 o 
   3  20   6       14.53       18.26     12.52 o 
   4  20   6      775.44      796.46     27.32 o 
   5  20   6      345.21      378.09     43.15 o 
  -5  21   6       12.82        8.82     15.76 o 
  -4  21   6        0.29      -13.75     13.75 o 
  -3  21   6       72.21       95.60     14.84 o 
  -2  21   6      108.03      112.50     13.36 o 
  -1  21   6        4.70       11.69     13.13 o 
   0  21   6       70.81       74.54     16.18 o 
   1  21   6       29.51       37.66     14.92 o 
   2  21   6      132.52      133.18     18.06 o 
   3  21   6      123.60      138.30     15.83 o 
   4  21   6      392.40      397.65     20.75 o 
   5  21   6        2.92      -13.90     21.05 o 
  -4  22   6      148.48      144.94     17.57 o 
  -3  22   6      279.82      284.58     19.71 o 
  -2  22   6      190.88      202.96     28.66 o 
  -1  22   6        6.37       -0.21     11.31 o 
   0  22   6      739.82      741.59     30.46 o 
   1  22   6       52.11       45.01     16.91 o 
   2  22   6      473.01      479.16     25.23 o 
   3  22   6      400.18      419.97     25.32 o 
   4  22   6       79.97       94.14     25.06 o 
  -4  23   6      208.23      200.78     19.40 o 
  -3  23   6        1.57        8.40     18.68 o 
  -2  23   6      348.31      356.14     35.50 o 
  -1  23   6      277.06      282.07     16.98 o 
   0  23   6      235.80      238.61     20.85 o 
   1  23   6       59.28       92.41     17.60 o 
   2  23   6      240.41      243.27     22.31 o 
   3  23   6       33.46       34.72     17.54 o 
  -3  24   6      114.31      141.05     25.42 o 
  -2  24   6       75.57       51.53     21.47 o 
  -1  24   6      151.84      171.04     21.56 o 
   0  24   6      286.33      302.08     22.97 o 
   1  24   6        2.09       -1.78     16.61 o 
   2  24   6       51.41       58.17     17.78 o 
   3  24   6      140.30      108.07     35.76 o 
  -2  25   6       64.20       75.06     34.19 o 
  -1  25   6       38.17       18.22     16.37 o 
   0  25   6       57.72       44.06     18.59 o 
   1  25   6       19.01       21.51     18.12 o 
  -9   0   7      342.05      309.28     29.08 o 
  -7   0   7     1097.19     1136.90     49.12 o 
  -5   0   7      165.59      172.58     10.74 o 
  -3   0   7     7730.99     7770.54    145.97 o 
  -1   0   7      164.03      137.33     10.24 o 
   1   0   7    18223.40    18189.03    319.01 o 
   3   0   7     1005.73      909.47     23.17 o 
   5   0   7      751.21      817.68     29.85 o 
   7   0   7       27.85       39.96     16.39 o 
  -9   1   7      463.27      405.87     21.26 o 
  -8   1   7      105.27       89.63     20.83 o 
  -7   1   7        0.77        7.32     11.53 o 
  -6   1   7      945.63      827.29     27.07 o 
  -5   1   7     2556.83     2497.15     41.75 o 
  -4   1   7      745.37      692.20     11.76 o 
  -3   1   7      784.79      785.30     12.43 o 
  -2   1   7      820.86      894.38     19.69 o 
  -1   1   7    13123.00    12543.11    344.47 o 
   0   1   7       15.78       19.18      3.73 o 
   1   1   7       77.44      102.65      5.49 o 
   2   1   7      129.21      197.76      7.22 o 
   3   1   7     3442.97     3416.43     40.49 o 
   4   1   7      177.47      175.90      8.26 o 
   5   1   7      193.76      220.71     15.62 o 
   6   1   7       67.46       62.88     10.41 o 
   7   1   7      811.33      871.86     41.18 o 
   8   1   7      194.77      206.04     18.68 o 
  -9   2   7        1.78      -11.13     13.20 o 
  -8   2   7      720.73      729.30     27.84 o 
  -7   2   7     1482.21     1410.81     39.69 o 
  -6   2   7      268.63      225.32     29.87 o 
  -5   2   7      227.19      248.38      8.73 o 
  -4   2   7     2385.35     2356.00     43.06 o 
  -3   2   7     3513.97     3350.40     56.34 o 
  -2   2   7      222.60      229.79      6.43 o 
  -1   2   7      295.56      338.54     13.11 o 
   0   2   7      509.42      560.98     16.09 o 
   1   2   7     6572.89     6123.19     79.07 o 
   2   2   7      605.49      578.57     10.77 o 
   3   2   7      399.32      411.76      8.60 o 
   4   2   7     1183.29     1049.88     21.33 o 
   5   2   7     2198.73     2162.43     36.74 o 
   6   2   7     1654.05     1629.64     30.70 o 
   7   2   7      356.73      381.34     18.49 o 
   8   2   7      190.79      250.75     20.52 o 
  -9   3   7      397.48      311.45     20.79 o 
  -8   3   7      495.54      437.62     22.50 o 
  -7   3   7       38.82       42.93     12.25 o 
  -6   3   7     2286.17     2370.45     57.96 o 
  -5   3   7      717.64      779.53     16.68 o 
  -4   3   7       52.07       49.37      3.91 o 
  -3   3   7        4.93        6.47      2.45 o 
  -2   3   7     1796.88     1871.18     43.73 o 
  -1   3   7     1753.83     1639.88     33.01 o 
   0   3   7     1207.59     1154.33     20.05 o 
   1   3   7      171.62      206.64     10.45 o 
   2   3   7      269.97      276.52      7.15 o 
   3   3   7     4145.26     3699.54     46.49 o 
   4   3   7     1949.93     1827.17     31.57 o 
   5   3   7      739.28      771.81     19.03 o 
   6   3   7       15.07       12.99      8.55 o 
   7   3   7      606.42      621.02     21.87 o 
   8   3   7      911.24      914.09     32.45 o 
  -8   4   7      753.31      763.46     28.92 o 
  -7   4   7      838.13      774.99     27.47 o 
  -6   4   7     1922.84     1775.49     45.68 o 
  -5   4   7     1235.42     1207.06     27.27 o 
  -4   4   7     3523.78     3391.19     44.55 o 
  -3   4   7      738.82      720.19     11.04 o 
  -2   4   7     3603.67     3674.80     58.08 o 
  -1   4   7      128.52      154.39      8.22 o 
   0   4   7     1035.36     1031.94     18.05 o 
   1   4   7       66.61       96.97      7.40 o 
   2   4   7     1039.25      919.59     16.91 o 
   3   4   7      531.98      513.44     10.35 o 
   4   4   7      620.92      561.39     17.90 o 
   5   4   7     1898.98     1817.44     32.71 o 
   6   4   7     3652.39     3523.99     55.91 o 
   7   4   7      355.28      329.06     15.98 o 
   8   4   7      123.68      117.46     17.93 o 
  -8   5   7      607.14      543.69     24.95 o 
  -7   5   7       40.20       41.87     12.27 o 
  -6   5   7     1201.02     1214.13     34.53 o 
  -5   5   7     1721.69     1568.23     33.30 o 
  -4   5   7     2206.81     2195.33     30.42 o 
  -3   5   7      102.63       92.06      3.43 o 
  -2   5   7     1654.20     1610.49     28.23 o 
  -1   5   7      434.25      387.72     14.60 o 
   0   5   7     5080.66     5092.44     80.22 o 
   1   5   7        7.09        6.12      4.65 o 
   2   5   7      320.57      266.71      7.99 o 
   3   5   7      172.66      173.24     11.48 o 
   4   5   7     8087.96     7891.69    111.97 o 
   5   5   7      205.30      195.67     11.09 o 
   6   5   7       74.72       92.97     10.33 o 
   7   5   7      809.66      826.52     22.13 o 
   8   5   7      714.61      774.81     30.77 o 
  -8   6   7      639.11      638.46     26.17 o 
  -7   6   7      361.23      363.58     18.88 o 
  -6   6   7     1562.78     1496.19     40.22 o 
  -5   6   7      360.12      311.72     13.11 o 
  -4   6   7       63.11       56.60      4.41 o 
  -3   6   7      176.43      201.69      4.79 o 
  -2   6   7     7026.75     7130.24    109.06 o 
  -1   6   7      221.94      310.62     12.62 o 
   0   6   7     2597.68     2889.18     48.31 o 
   1   6   7      315.35      261.42     10.11 o 
   2   6   7     6694.04     6845.01    105.80 o 
   3   6   7     4787.54     4634.16     75.63 o 
   4   6   7      191.85      211.74     10.82 o 
   5   6   7        9.65        9.55      7.77 o 
   6   6   7      548.06      544.23     17.54 o 
   7   6   7       53.35       57.19     11.00 o 
   8   6   7        1.77       15.43     16.67 o 
  -8   7   7      123.38      112.11     15.29 o 
  -7   7   7        6.37       -9.08     14.74 o 
  -6   7   7      200.73      189.04     15.19 o 
  -5   7   7      167.51      180.12     10.70 o 
  -4   7   7     1831.50     1773.99     25.85 o 
  -3   7   7      105.06      119.73      4.19 o 
  -2   7   7     2625.11     2790.55     52.30 o 
  -1   7   7      642.44      626.24     14.45 o 
   0   7   7     6288.38     6538.23    101.96 o 
   1   7   7        0.76        4.45      3.03 o 
   2   7   7     1807.30     1826.61     35.27 o 
   3   7   7     3788.63     3654.77     61.37 o 
   4   7   7       33.30       34.37      7.53 o 
   5   7   7      602.39      589.48     17.44 o 
   6   7   7      754.99      806.06     21.22 o 
   7   7   7       10.63       37.27     10.38 o 
   8   7   7      486.91      522.02     25.98 o 
  -8   8   7      598.76      618.16     41.66 o 
  -7   8   7      690.10      683.61     39.30 o 
  -6   8   7      733.23      741.09     21.66 o 
  -5   8   7        7.85        0.53      6.91 o 
  -4   8   7      917.89      903.86     18.19 o 
  -3   8   7     1129.90     1100.00     16.19 o 
  -2   8   7     4606.40     4667.69     55.91 o 
  -1   8   7        1.01        6.70      5.94 o 
   0   8   7      639.55      558.69     23.56 o 
   1   8   7      231.39      249.76      9.84 o 
   2   8   7     1763.27     1722.99     28.66 o 
   3   8   7     2053.91     2069.83     38.32 o 
   4   8   7      910.74      949.20     23.37 o 
   5   8   7      666.99      670.60     20.89 o 
   6   8   7       30.85       36.57      9.55 o 
   7   8   7       20.52       26.00     10.74 o 
   8   8   7       34.91       33.52     16.10 o 
  -8   9   7       20.43       11.79     22.01 o 
  -7   9   7      111.47      117.89     21.61 o 
  -6   9   7      100.19       96.57     14.72 o 
  -5   9   7     1831.82     1750.04     39.59 o 
  -4   9   7      400.21      374.10     19.54 o 
  -3   9   7        0.02        0.26      4.80 o 
  -2   9   7       88.06      109.68      6.04 o 
  -1   9   7      187.12      196.03      8.65 o 
   0   9   7     1350.52     1309.80     25.57 o 
   1   9   7      346.57      414.24     12.92 o 
   2   9   7      741.05      658.09     15.23 o 
   3   9   7      886.13      860.37     24.61 o 
   4   9   7      929.42      955.41     29.27 o 
   5   9   7     1692.73     1690.84     32.39 o 
   6   9   7      128.63      133.84     11.14 o 
   7   9   7      678.51      708.28     23.63 o 
   8   9   7       10.93       42.56     17.44 o 
  -8  10   7       22.55       28.29     23.19 o 
  -7  10   7     2083.23     2072.59     78.60 o 
  -6  10   7      120.88       94.70     14.57 o 
  -5  10   7      640.09      611.55     21.84 o 
  -4  10   7       36.72       24.82      9.67 o 
  -3  10   7     3503.02     3548.38     53.04 o 
  -2  10   7     1439.18     1356.69     23.61 o 
  -1  10   7       97.17      124.96      8.25 o 
   0  10   7       15.86        5.33      8.27 o 
   1  10   7       33.03       25.65      7.20 o 
   2  10   7       12.78       12.51      5.77 o 
   3  10   7      143.72      136.29      8.53 o 
   4  10   7      404.57      423.48     13.94 o 
   5  10   7     2674.29     2726.49     47.95 o 
   6  10   7      446.33      414.00     14.58 o 
   7  10   7      238.82      249.13     14.74 o 
   8  10   7      202.43      195.73     23.97 o 
  -8  11   7       27.10       47.94     24.36 o 
  -7  11   7      124.66      149.73     25.94 o 
  -6  11   7       70.84       71.04     14.54 o 
  -5  11   7     1372.92     1346.67     55.65 o 
  -4  11   7       95.44       94.43     11.74 o 
  -3  11   7     3432.65     3329.59     56.67 o 
  -2  11   7      113.90      111.51      6.71 o 
  -1  11   7      667.32      605.71     20.56 o 
   0  11   7      194.37      232.80     13.53 o 
   1  11   7      249.83      214.76     11.00 o 
   2  11   7      173.43      131.73      9.87 o 
   3  11   7     2863.17     2766.79     43.69 o 
   4  11   7      958.93      901.60     20.94 o 
   5  11   7      415.54      411.32     15.10 o 
   6  11   7       33.12       25.19      9.93 o 
   7  11   7     1122.07     1219.54     36.21 o 
  -8  12   7        1.15       -2.75     22.79 o 
  -7  12   7      705.19      688.11     41.26 o 
  -6  12   7       80.87       71.70     14.44 o 
  -5  12   7        4.08       27.68     11.37 o 
  -4  12   7      119.64      106.95     12.43 o 
  -3  12   7      230.14      240.92     15.19 o 
  -2  12   7      830.43      816.49     20.42 o 
  -1  12   7       15.31       17.85      7.09 o 
   0  12   7      527.01      515.88     20.51 o 
   1  12   7     2769.14     2802.66     49.99 o 
   2  12   7       24.77       22.81      8.40 o 
   3  12   7       32.22       21.75      9.53 o 
   4  12   7      175.93      199.61     13.09 o 
   5  12   7      100.04       91.47     16.99 o 
   6  12   7        9.88        6.40      8.89 o 
   7  12   7      258.05      252.80     20.36 o 
  -7  13   7        3.59       -3.76     14.71 o 
  -6  13   7        6.87       -7.91     17.68 o 
  -5  13   7      185.14      219.16     27.48 o 
  -4  13   7      735.62      775.17     25.22 o 
  -3  13   7      183.58      205.75     14.05 o 
  -2  13   7      555.34      547.11     20.94 o 
  -1  13   7     2518.46     2569.08     46.94 o 
   0  13   7     3013.97     2858.16     59.84 o 
   1  13   7       13.11       -2.93      7.90 o 
   2  13   7     1078.83     1076.58     25.86 o 
   3  13   7     1207.70     1201.63     28.32 o 
   4  13   7       31.81       45.21     10.79 o 
   5  13   7      148.93      162.98     14.18 o 
   6  13   7       76.53       80.03     12.55 o 
   7  13   7      380.14      414.43     33.96 o 
  -7  14   7      344.91      325.12     23.54 o 
  -6  14   7      159.26      134.39     17.75 o 
  -5  14   7      125.81      138.82     14.09 o 
  -4  14   7      454.45      467.78     19.89 o 
  -3  14   7     1233.36     1236.23     48.89 o 
  -2  14   7      662.81      662.84     23.49 o 
  -1  14   7      977.66     1039.25     36.17 o 
   0  14   7     1800.21     1809.29     42.88 o 
   1  14   7     2383.13     2379.50     44.90 o 
   2  14   7     1058.88     1111.68     27.06 o 
   3  14   7        2.66        1.71     11.44 o 
   4  14   7      457.60      461.96     18.83 o 
   5  14   7       82.30       95.34     13.25 o 
   6  14   7      245.67      297.18     23.12 o 
   7  14   7       15.35       15.67     23.69 o 
  -7  15   7        5.20      -15.58     15.58 o 
  -6  15   7      264.22      285.01     40.87 o 
  -5  15   7       17.39       17.03     12.59 o 
  -4  15   7     2634.11     2493.63     54.50 o 
  -3  15   7       35.31       30.28     11.02 o 
  -2  15   7      230.74      240.99     15.59 o 
  -1  15   7     2144.02     2183.05     70.85 o 
   0  15   7      362.45      367.25     18.42 o 
   1  15   7       40.90       13.61     11.83 o 
   2  15   7      548.59      512.95     18.95 o 
   3  15   7      399.19      400.50     17.56 o 
   4  15   7      801.05      863.69     26.31 o 
   5  15   7      114.49      123.43     14.27 o 
   6  15   7        4.15       10.23     17.17 o 
  -7  16   7        1.57        6.30     16.52 o 
  -6  16   7      378.93      394.72     48.73 o 
  -5  16   7      158.76      160.01     16.50 o 
  -4  16   7      766.00      708.04     26.00 o 
  -3  16   7      406.50      424.13     32.95 o 
  -2  16   7     1388.36     1402.48     34.09 o 
  -1  16   7      381.28      405.25     19.43 o 
   0  16   7        7.99       -7.48     11.08 o 
   1  16   7        1.13       -4.84     13.37 o 
   2  16   7     1525.94     1499.87     40.34 o 
   3  16   7      104.61       94.64     12.48 o 
   4  16   7       22.26       27.56     12.35 o 
   5  16   7       17.60       37.35     12.90 o 
   6  16   7     1372.23     1390.93     44.04 o 
  -6  17   7      673.51      712.10     99.23 o 
  -5  17   7       57.28       57.00     14.80 o 
  -4  17   7      506.06      481.68     22.41 o 
  -3  17   7        7.99        2.11     17.08 o 
  -2  17   7      814.24      781.15     22.76 o 
  -1  17   7       49.75       45.75     13.20 o 
   0  17   7      443.49      431.64     20.91 o 
   1  17   7       32.25       37.75     13.00 o 
   2  17   7      226.81      213.60     14.51 o 
   3  17   7       27.04       36.50     11.83 o 
   4  17   7     1113.39     1127.70     31.14 o 
   5  17   7      235.97      239.11     17.18 o 
   6  17   7       10.35       21.72     18.42 o 
  -6  18   7      204.05      192.60     21.81 o 
  -5  18   7        8.87       -9.91     14.11 o 
  -4  18   7     1126.33     1127.46     69.56 o 
  -3  18   7      368.95      361.05     19.83 o 
  -2  18   7       42.64       51.71     11.00 o 
  -1  18   7        0.42        8.22     12.71 o 
   0  18   7        3.84       13.38     13.31 o 
   1  18   7      451.96      421.25     22.26 o 
   2  18   7      832.56      798.51     25.02 o 
   3  18   7       39.53       40.56     12.55 o 
   4  18   7        4.81       17.10     12.78 o 
   5  18   7      203.65      191.97     17.19 o 
   6  18   7      630.59      687.72     53.05 o 
  -5  19   7      158.50      166.74     18.10 o 
  -4  19   7      220.40      187.45     16.51 o 
  -3  19   7      388.73      381.29     20.75 o 
  -2  19   7      433.09      399.95     17.67 o 
  -1  19   7      978.67     1010.17     32.47 o 
   0  19   7      117.28      123.23     17.84 o 
   1  19   7       44.64       62.45     14.80 o 
   2  19   7        2.36        2.03     13.82 o 
   3  19   7      421.09      467.38     20.41 o 
   4  19   7      839.59      792.28     27.52 o 
   5  19   7      104.22      112.50     20.38 o 
  -5  20   7       99.28       88.93     16.42 o 
  -4  20   7       63.63       37.81     15.63 o 
  -3  20   7      231.65      260.15     33.81 o 
  -2  20   7       15.74       18.27     14.77 o 
  -1  20   7        7.23        3.56     13.72 o 
   0  20   7      128.17      139.12     16.77 o 
   1  20   7     1373.26     1353.88     40.39 o 
   2  20   7     1284.78     1207.52     38.02 o 
   3  20   7      108.23      105.07     15.31 o 
   4  20   7       66.52       93.87     15.71 o 
   5  20   7       35.00       23.76     17.54 o 
  -4  21   7      181.92      169.59     17.94 o 
  -3  21   7       33.36       45.64     14.81 o 
  -2  21   7        2.47        2.90     13.40 o 
  -1  21   7      315.37      344.00     22.25 o 
   0  21   7      410.69      359.46     22.56 o 
   1  21   7        2.11      -14.54     14.54 o 
   2  21   7        1.98      -12.58     19.73 o 
   3  21   7      492.11      536.06     26.07 o 
   4  21   7        2.89      -11.38     14.38 o 
  -4  22   7        3.50       26.43     15.35 o 
  -3  22   7      194.87      175.41     18.10 o 
  -2  22   7      555.01      568.29     53.92 o 
  -1  22   7        0.34        1.37     15.18 o 
   0  22   7       51.50       48.41     15.74 o 
   1  22   7     1246.52     1237.76     41.15 o 
   2  22   7       15.15      -16.11     16.11 o 
   3  22   7      190.65      197.76     21.24 o 
   4  22   7      122.63      143.44     24.84 o 
  -3  23   7        6.86       -1.09     15.16 o 
  -2  23   7       19.41       11.52     14.72 o 
  -1  23   7       58.31       76.02     13.77 o 
   0  23   7       61.93       48.58     17.10 o 
   1  23   7       58.21       63.55     18.69 o 
   2  23   7      723.84      784.21     32.87 o 
   3  23   7      260.82      273.62     27.17 o 
  -2  24   7        4.38       -3.22     16.11 o 
  -1  24   7      142.96      176.01     20.30 o 
   0  24   7        5.76      -17.12     17.12 o 
   1  24   7        4.76        0.92     15.98 o 
   2  24   7       43.09       18.74     24.70 o 
  -8   0   8       40.74       33.40     20.04 o 
  -6   0   8     5420.68     5330.41    166.62 o 
  -4   0   8      465.30      485.43     13.37 o 
  -2   0   8     3930.07     3825.35     79.83 o 
   0   0   8       44.53       45.71      6.84 o 
   2   0   8     3442.45     3519.75     79.06 o 
   4   0   8     3839.73     3887.14     83.59 o 
   6   0   8     3631.90     3593.92     90.41 o 
   8   0   8      211.80      173.89     28.10 o 
  -8   1   8     1176.05     1077.11     35.01 o 
  -7   1   8        5.87       -1.37     12.38 o 
  -6   1   8       84.10      110.21     18.27 o 
  -5   1   8       68.22       64.95     10.35 o 
  -4   1   8     6605.67     6433.98     88.08 o 
  -3   1   8      617.97      627.65     15.12 o 
  -2   1   8      266.91      262.82      7.67 o 
  -1   1   8      165.56      129.36      7.81 o 
   0   1   8      682.74      615.23     12.65 o 
   1   1   8      135.60      146.92      7.82 o 
   2   1   8      484.96      460.92     11.72 o 
   3   1   8     1121.77     1093.23     19.87 o 
   4   1   8     3417.96     3248.64     46.57 o 
   5   1   8       29.33       30.90      8.23 o 
   6   1   8     1044.80     1058.37     44.87 o 
   7   1   8        0.43       -2.68     11.32 o 
   8   1   8     1657.76     1676.27     39.45 o 
  -8   2   8       19.28       11.26     13.58 o 
  -7   2   8      121.98      153.02     23.78 o 
  -6   2   8     2808.59     2594.57     62.66 o 
  -5   2   8      230.48      242.48     14.93 o 
  -4   2   8     1441.75     1330.64     26.04 o 
  -3   2   8       17.29       24.48      4.03 o 
  -2   2   8     2776.22     2747.63     40.29 o 
  -1   2   8     4595.25     4483.55     72.11 o 
   0   2   8     1014.50     1019.75     18.95 o 
   1   2   8     2298.87     2350.55     38.43 o 
   2   2   8     4146.09     4047.39     50.63 o 
   3   2   8      215.83      231.24      8.91 o 
   4   2   8     1218.30     1114.31     23.05 o 
   5   2   8     1440.81     1394.75     27.79 o 
   6   2   8      703.76      767.56     20.75 o 
   7   2   8        5.52       27.15     12.05 o 
   8   2   8      385.88      368.59     19.47 o 
  -8   3   8      259.92      266.49     33.21 o 
  -7   3   8       98.29      144.41     22.60 o 
  -6   3   8       15.32       15.57     11.02 o 
  -5   3   8      200.73      147.07     12.19 o 
  -4   3   8      933.71      888.68     14.71 o 
  -3   3   8     1312.34     1270.90     20.86 o 
  -2   3   8      219.41      226.96      9.69 o 
  -1   3   8     5927.41     5975.79     94.27 o 
   0   3   8     3927.07     3935.63     57.39 o 
   1   3   8     2412.76     2251.53     35.64 o 
   2   3   8        9.51       43.06     17.07 o 
   3   3   8      775.75      744.74     20.28 o 
   4   3   8       35.45       24.44      7.25 o 
   5   3   8       58.53       67.20      8.90 o 
   6   3   8       16.73       20.31      9.43 o 
   7   3   8      660.53      666.40     23.60 o 
   8   3   8       87.02       83.90     14.33 o 
  -8   4   8       79.80       75.93     14.99 o 
  -7   4   8      743.87      731.48     26.45 o 
  -6   4   8       17.25        1.17     10.48 o 
  -5   4   8      412.33      409.56     19.62 o 
  -4   4   8      157.66      172.48      6.10 o 
  -3   4   8     1538.71     1546.78     22.22 o 
  -2   4   8      807.30      854.13     21.50 o 
  -1   4   8     3649.62     3425.25     65.16 o 
   0   4   8      415.29      455.77     13.74 o 
   1   4   8     2411.36     2287.89     40.06 o 
   2   4   8     2153.74     2097.84     30.83 o 
   3   4   8     1910.74     1791.04     34.36 o 
   4   4   8        2.27        1.81      6.83 o 
   5   4   8      249.70      267.77     12.70 o 
   6   4   8       20.14       28.67     10.08 o 
   7   4   8      325.91      360.36     15.61 o 
   8   4   8       37.44       29.98     17.29 o 
  -8   5   8       53.07       45.75     17.68 o 
  -7   5   8       41.11       30.05     11.97 o 
  -6   5   8      191.05      155.31     14.07 o 
  -5   5   8     2331.04     2262.58     44.66 o 
  -4   5   8       16.27       20.34      3.87 o 
  -3   5   8     1669.98     1715.40     24.74 o 
  -2   5   8     1387.14     1383.37     29.27 o 
  -1   5   8     1079.21     1105.27     27.00 o 
   0   5   8     1864.46     1915.70     34.62 o 
   1   5   8     1262.85     1218.72     24.29 o 
   2   5   8        4.69       -3.80      3.80 o 
   3   5   8     2306.00     2184.39     36.30 o 
   4   5   8        8.60       16.42      7.53 o 
   5   5   8     1166.45     1154.46     27.18 o 
   6   5   8      128.35      151.25     11.89 o 
   7   5   8      128.84      153.67     12.98 o 
   8   5   8        3.84       31.55     17.80 o 
  -8   6   8        4.59        4.39     26.33 o 
  -7   6   8     2224.28     2187.94     56.03 o 
  -6   6   8      456.80      470.67     26.92 o 
  -5   6   8      670.18      718.51     20.32 o 
  -4   6   8      433.10      429.64      9.91 o 
  -3   6   8     3183.17     3192.46     42.68 o 
  -2   6   8      247.53      243.72      9.14 o 
  -1   6   8      748.06      795.16     21.37 o 
   0   6   8      205.64      210.97     10.96 o 
   1   6   8     1963.74     1841.03     32.54 o 
   2   6   8      413.64      448.27     14.40 o 
   3   6   8      865.40      830.38     20.60 o 
   4   6   8      249.61      224.71     14.26 o 
   5   6   8      149.88      163.28     14.28 o 
   6   6   8       38.41       56.90     10.03 o 
   7   6   8     1278.65     1250.80     28.64 o 
   8   6   8       29.42        7.96     17.16 o 
  -8   7   8      131.14      117.89     25.94 o 
  -7   7   8      544.94      570.31     24.50 o 
  -6   7   8       95.08       94.57     12.63 o 
  -5   7   8     2188.60     2184.79     44.00 o 
  -4   7   8      475.89      451.26     11.66 o 
  -3   7   8       37.51       42.33      3.75 o 
  -2   7   8      184.29      157.26     10.89 o 
  -1   7   8      601.90      582.06     18.21 o 
   0   7   8      392.94      473.73     16.63 o 
   1   7   8      131.25      144.12      5.57 o 
   2   7   8      183.87      209.21      8.87 o 
   3   7   8      158.66      121.11      9.17 o 
   4   7   8       47.30       32.54      8.02 o 
   5   7   8     2716.99     2631.39     44.83 o 
   6   7   8      123.25      117.80     11.62 o 
   7   7   8      272.24      280.49     15.68 o 
   8   7   8      134.57      169.71     21.04 o 
  -8   8   8      201.33      194.53     28.69 o 
  -7   8   8     1109.86     1105.46     51.87 o 
  -6   8   8      730.04      715.62     41.66 o 
  -5   8   8      304.25      331.36     35.96 o 
  -4   8   8      164.21      140.33     13.79 o 
  -3   8   8      456.26      428.11     11.06 o 
  -2   8   8     2197.74     2283.07     39.52 o 
  -1   8   8     1154.98     1227.76     29.55 o 
   0   8   8      256.84      309.18      7.21 o 
   1   8   8      186.82      185.47      8.02 o 
   2   8   8     2351.17     2307.98     36.86 o 
   3   8   8     1300.02     1210.28     23.55 o 
   4   8   8     1209.23     1166.69     25.18 o 
   5   8   8       53.44       52.76      9.75 o 
   6   8   8      454.45      465.20     16.89 o 
   7   8   8     1004.59      990.92     26.23 o 
  -8   9   8      250.14      228.32     30.26 o 
  -7   9   8      246.48      228.32     26.72 o 
  -6   9   8        2.18        7.58     13.02 o 
  -5   9   8      886.86      884.61     34.58 o 
  -4   9   8     2101.20     2143.89     46.08 o 
  -3   9   8       32.49       43.97      5.20 o 
  -2   9   8      805.75      797.00     16.58 o 
  -1   9   8      518.80      501.06     10.79 o 
   0   9   8     5999.17     6038.73     96.66 o 
   1   9   8       98.93       83.14      6.52 o 
   2   9   8       21.31       15.20      5.92 o 
   3   9   8      417.13      429.53     13.47 o 
   4   9   8     3659.51     3495.64     54.27 o 
   5   9   8      683.17      652.81     24.17 o 
   6   9   8       33.22       40.73      9.29 o 
   7   9   8       84.19      115.34     11.92 o 
  -8  10   8      230.89      281.77     31.83 o 
  -7  10   8      130.59       66.02     23.97 o 
  -6  10   8      858.38      814.26     30.96 o 
  -5  10   8      202.81      206.89     29.87 o 
  -4  10   8      533.11      511.22     20.24 o 
  -3  10   8     1560.63     1550.24     37.93 o 
  -2  10   8     5596.22     5764.74     83.28 o 
  -1  10   8       71.30       83.42      7.12 o 
   0  10   8      255.56      263.62     15.08 o 
   1  10   8       52.68       79.06      8.96 o 
   2  10   8     6236.31     6062.10     97.98 o 
   3  10   8      424.96      372.14     14.46 o 
   4  10   8       10.10       14.42      7.73 o 
   5  10   8        8.79        1.77      8.42 o 
   6  10   8      441.38      475.20     20.94 o 
   7  10   8      181.68      176.02     12.64 o 
  -7  11   8        0.02       16.51     22.40 o 
  -6  11   8        3.15        3.82     14.01 o 
  -5  11   8       43.24       48.49     13.58 o 
  -4  11   8      835.75      890.38     49.99 o 
  -3  11   8        0.41       16.97      9.43 o 
  -2  11   8      160.50      144.89      7.58 o 
  -1  11   8        4.05        1.67     10.03 o 
   0  11   8     6362.75     6197.85    116.05 o 
   1  11   8     1259.70     1314.31     28.58 o 
   2  11   8       74.42       99.93     15.71 o 
   3  11   8       19.06        1.79      8.84 o 
   4  11   8     2635.62     2622.83     50.37 o 
   5  11   8       76.81       67.88     10.69 o 
   6  11   8       56.95       74.13     10.98 o 
   7  11   8        8.86       12.03     12.41 o 
  -7  12   8      254.04      268.41     30.65 o 
  -6  12   8      946.61      968.29     34.98 o 
  -5  12   8       24.10       22.62     11.70 o 
  -4  12   8       42.15       43.62     11.47 o 
  -3  12   8      183.86      199.90     14.88 o 
  -2  12   8     3935.49     3889.63     77.04 o 
  -1  12   8      327.17      360.75     16.56 o 
   0  12   8       61.03       66.40     10.96 o 
   1  12   8       16.05       16.72      8.30 o 
   2  12   8     1012.32     1017.20     25.54 o 
   3  12   8      285.86      270.66     14.51 o 
   4  12   8       12.98       14.85     10.60 o 
   5  12   8        1.40       -4.50     11.04 o 
   6  12   8      593.89      622.40     33.67 o 
   7  12   8      202.84      191.75     18.07 o 
  -7  13   8      179.26      166.62     26.33 o 
  -6  13   8      566.71      550.91     48.73 o 
  -5  13   8      365.73      369.14     18.77 o 
  -4  13   8     2503.94     2427.32     53.32 o 
  -3  13   8      463.19      449.64     19.33 o 
  -2  13   8       53.04       75.04     11.38 o 
  -1  13   8      398.61      434.99     18.83 o 
   0  13   8      452.46      470.61     26.08 o 
   1  13   8      255.68      215.43     13.84 o 
   2  13   8        2.44        1.70      9.11 o 
   3  13   8      232.69      188.21     13.72 o 
   4  13   8     1110.96     1063.85     35.00 o 
   5  13   8      380.86      397.82     18.72 o 
   6  13   8      520.58      526.64     20.05 o 
   7  13   8       44.07        3.31     22.92 o 
  -7  14   8      336.38      393.38     33.80 o 
  -6  14   8     1501.95     1455.06     45.53 o 
  -5  14   8       40.43       39.96     12.57 o 
  -4  14   8       82.98       78.42     12.77 o 
  -3  14   8      512.19      526.75     21.40 o 
  -2  14   8      857.40      847.61     27.25 o 
  -1  14   8        6.72       13.86     10.60 o 
   0  14   8       93.64       70.02     12.22 o 
   1  14   8       12.28       10.54     11.00 o 
   2  14   8      307.21      283.12     14.75 o 
   3  14   8      432.51      438.72     18.06 o 
   4  14   8      902.10      948.67     27.57 o 
   5  14   8      305.69      303.99     17.54 o 
   6  14   8      356.27      348.53     17.90 o 
  -6  15   8       27.19       26.97     17.01 o 
  -5  15   8      323.55      324.20     19.30 o 
  -4  15   8      116.10      130.76     14.53 o 
  -3  15   8      491.67      543.77     33.10 o 
  -2  15   8     1235.49     1181.19     33.42 o 
  -1  15   8      692.35      732.70     26.41 o 
   0  15   8        4.21       -5.00     18.92 o 
   1  15   8       28.45       23.11     12.39 o 
   2  15   8       86.72       86.43     11.96 o 
   3  15   8       48.12       63.04     13.66 o 
   4  15   8      274.24      227.41     15.61 o 
   5  15   8      166.31      199.28     16.79 o 
   6  15   8      567.80      590.83     25.02 o 
  -6  16   8      174.99      175.22     20.87 o 
  -5  16   8      148.49      176.09     19.81 o 
  -4  16   8      116.05      106.84     14.97 o 
  -3  16   8      196.67      214.22     20.57 o 
  -2  16   8      135.78      122.20     15.94 o 
  -1  16   8     1132.24     1113.60     32.82 o 
   0  16   8        4.11       20.79     12.29 o 
   1  16   8      544.78      568.87     33.20 o 
   2  16   8      111.31      114.65     12.96 o 
   3  16   8      285.42      297.88     24.96 o 
   4  16   8      598.84      563.48     22.15 o 
   5  16   8      213.77      224.27     17.51 o 
   6  16   8      119.19      121.18     20.67 o 
  -6  17   8       22.92       16.10     17.20 o 
  -5  17   8        9.07        8.07     13.88 o 
  -4  17   8       89.11       69.39     14.04 o 
  -3  17   8      218.41      240.00     21.56 o 
  -2  17   8       17.65        1.71     12.60 o 
  -1  17   8      329.34      302.06     19.00 o 
   0  17   8       14.52       21.49     13.23 o 
   1  17   8     1950.72     1887.57     47.41 o 
   2  17   8       25.45       26.86     11.60 o 
   3  17   8     1333.21     1355.96     34.00 o 
   4  17   8        9.12       12.09     13.11 o 
   5  17   8       26.46        7.61     14.18 o 
  -5  18   8      106.65      122.03     16.14 o 
  -4  18   8       47.59       55.00     15.32 o 
  -3  18   8       30.18       23.04     13.58 o 
  -2  18   8       52.26       39.94     13.82 o 
  -1  18   8      842.88      840.70     40.27 o 
   0  18   8      126.26      118.67     16.61 o 
   1  18   8     1050.67     1045.67     33.98 o 
   2  18   8       10.51       17.33     12.29 o 
   3  18   8      479.98      451.42     20.41 o 
   4  18   8      114.30      112.35     15.85 o 
   5  18   8      137.65      120.11     19.81 o 
  -5  19   8       28.90       21.23     23.15 o 
  -4  19   8      799.49      795.82     29.93 o 
  -3  19   8     1221.79     1254.93     36.80 o 
  -2  19   8      174.88      177.72     24.20 o 
  -1  19   8        5.73       -1.68     14.03 o 
   0  19   8       16.84       23.44     15.12 o 
   1  19   8      385.87      414.42     27.65 o 
   2  19   8      113.47       94.16     20.14 o 
   3  19   8      417.64      394.56     20.67 o 
   4  19   8      296.62      315.61     20.28 o 
   5  19   8       54.62       53.86     17.48 o 
  -5  20   8       42.40       23.12     18.24 o 
  -4  20   8      313.44      344.35     21.34 o 
  -3  20   8      136.79      153.55     26.84 o 
  -2  20   8       41.68       54.03     15.43 o 
  -1  20   8      120.83      114.38     16.93 o 
   0  20   8      231.64      245.76     20.51 o 
   1  20   8        1.30       -2.23     14.29 o 
   2  20   8      120.09      121.66     17.81 o 
   3  20   8      444.58      483.46     22.64 o 
   4  20   8      217.89      191.99     18.32 o 
  -4  21   8      412.18      369.66     24.39 o 
  -3  21   8        4.39        8.51     14.66 o 
  -2  21   8        1.00        4.32     13.72 o 
  -1  21   8        9.14        8.27     15.71 o 
   0  21   8      257.97      264.60     20.78 o 
   1  21   8       17.91       23.42     16.60 o 
   2  21   8      427.29      367.60     24.18 o 
   3  21   8       38.78       24.73     15.28 o 
   4  21   8       67.55       54.06     16.69 o 
  -3  22   8       70.30       61.12     16.57 o 
  -2  22   8      688.91      716.09     35.88 o 
  -1  22   8       63.69       54.27     21.31 o 
   0  22   8        3.06        4.49     24.78 o 
   1  22   8      372.11      371.42     25.30 o 
   2  22   8       61.77       55.14     18.28 o 
   3  22   8      214.92      204.55     22.67 o 
  -2  23   8        1.45       25.78     16.20 o 
  -1  23   8       78.84       56.66     14.75 o 
   0  23   8      395.47      365.07     26.21 o 
   1  23   8      203.17      195.57     21.79 o 
   2  23   8        0.26        6.33     18.00 o 
  -1  24   8      251.65      247.58     31.83 o 
   0  24   8       30.64       50.45     19.67 o 
  -7   0   9      393.87      439.75     30.65 o 
  -5   0   9      502.56      490.44     29.08 o 
  -3   0   9       15.22       27.44      6.41 o 
  -1   0   9     3995.40     3691.18    124.97 o 
   1   0   9      116.32       97.65     16.07 o 
   3   0   9     3431.01     3274.55     66.55 o 
   5   0   9      419.34      377.50     19.86 o 
   7   0   9      415.11      424.96     28.88 o 
  -8   1   9      184.55      213.15     17.96 o 
  -7   1   9      451.22      417.35     20.84 o 
  -6   1   9       31.22       23.44     11.79 o 
  -5   1   9        9.80       22.29     11.79 o 
  -4   1   9      390.40      432.13      9.62 o 
  -3   1   9      861.94      899.71     13.29 o 
  -2   1   9     1063.56     1086.75     17.82 o 
  -1   1   9       70.24       61.10      6.13 o 
   0   1   9      330.18      347.11     13.01 o 
   1   1   9     5217.94     4966.77     66.31 o 
   2   1   9      174.70      181.86      8.29 o 
   3   1   9      867.86      807.93     17.22 o 
   4   1   9       23.97       22.34      6.99 o 
   5   1   9      717.66      738.77     19.79 o 
   6   1   9      645.97      635.26     21.74 o 
   7   1   9      115.94      136.41     15.29 o 
   8   1   9       41.73       40.45     14.64 o 
  -8   2   9      142.81      121.94     15.25 o 
  -7   2   9      546.56      483.50     23.98 o 
  -6   2   9     1330.84     1275.20     36.52 o 
  -5   2   9      170.10      236.64     15.10 o 
  -4   2   9      376.27      362.64      8.85 o 
  -3   2   9      208.23      228.11      6.73 o 
  -2   2   9     1229.19     1183.62     19.27 o 
  -1   2   9     6877.60     6970.69     98.69 o 
   0   2   9      187.79      180.24      9.91 o 
   1   2   9       53.96       66.94      6.42 o 
   2   2   9      235.40      215.97      8.75 o 
   3   2   9     2376.64     2230.84     34.36 o 
   4   2   9      516.84      520.48     16.06 o 
   5   2   9       38.05       38.29      9.08 o 
   6   2   9       14.71        9.61      9.41 o 
   7   2   9      805.46      860.92     44.89 o 
   8   2   9      644.10      682.38     25.37 o 
  -8   3   9      334.78      302.14     19.71 o 
  -7   3   9      623.11      573.08     25.61 o 
  -6   3   9      693.42      671.63     39.30 o 
  -5   3   9       92.48       97.46     12.03 o 
  -4   3   9     5384.65     5283.78     73.48 o 
  -3   3   9     4025.58     4022.22     80.51 o 
  -2   3   9      216.71      245.18      8.32 o 
  -1   3   9      441.94      461.64     14.07 o 
   0   3   9       51.59       45.38      8.13 o 
   1   3   9      178.85      163.64      7.53 o 
   2   3   9      821.97      808.27     16.60 o 
   3   3   9        1.63        0.59      6.58 o 
   4   3   9      333.97      323.38     12.72 o 
   5   3   9       95.21       91.63     10.25 o 
   6   3   9      875.30      898.55     31.93 o 
   7   3   9        2.55        0.51     12.70 o 
   8   3   9       98.49      154.01     23.77 o 
  -8   4   9       10.04        5.20     13.37 o 
  -7   4   9      149.08      138.31     15.66 o 
  -6   4   9     2591.57     2483.82     61.07 o 
  -5   4   9     1361.45     1399.44     38.64 o 
  -4   4   9      136.31      168.32      6.36 o 
  -3   4   9      257.95      242.04      9.97 o 
  -2   4   9     4109.96     4149.42     82.44 o 
  -1   4   9        9.05        7.21      6.67 o 
   0   4   9      318.62      315.12     13.35 o 
   1   4   9      131.66      117.56      8.40 o 
   2   4   9      916.13      956.92     20.11 o 
   3   4   9      467.16      449.43     14.13 o 
   4   4   9     3096.81     2995.12     55.86 o 
   5   4   9     1310.02     1273.91     27.29 o 
   6   4   9      158.73      147.65     13.35 o 
   7   4   9       71.90       85.30     12.26 o 
  -8   5   9      608.07      544.37     26.74 o 
  -7   5   9      170.99      139.62     15.39 o 
  -6   5   9      525.28      527.51     22.77 o 
  -5   5   9       82.43      103.59     12.56 o 
  -4   5   9     4293.07     4202.33     55.06 o 
  -3   5   9       49.16       50.78      7.12 o 
  -2   5   9     1189.64     1278.71     24.98 o 
  -1   5   9     1326.87     1256.59     29.56 o 
   0   5   9     2731.66     2776.50     55.86 o 
   1   5   9      796.45      857.64     22.35 o 
   2   5   9     2717.95     2653.11     47.05 o 
   3   5   9      181.75      173.69      9.67 o 
   4   5   9     1973.65     1952.28     34.97 o 
   5   5   9       50.72       68.28      9.69 o 
   6   5   9      463.09      442.66     16.82 o 
   7   5   9      175.88      172.98     13.78 o 
  -8   6   9        3.15       17.29     22.79 o 
  -7   6   9      125.72      118.49     19.45 o 
  -6   6   9      934.79      947.47     40.48 o 
  -5   6   9       81.38       64.58     14.02 o 
  -4   6   9     1291.14     1268.73     30.36 o 
  -3   6   9     1664.19     1675.55     27.41 o 
  -2   6   9     6715.99     6393.85     99.58 o 
  -1   6   9     1031.75     1063.89     26.50 o 
   0   6   9     4910.00     5094.10     95.75 o 
   1   6   9        2.29       -5.05      5.30 o 
   2   6   9     2133.74     2097.44     39.12 o 
   3   6   9      177.69      208.78     10.43 o 
   4   6   9     1649.77     1541.39     29.83 o 
   5   6   9      116.52      136.53     11.58 o 
   6   6   9     2048.50     2076.26     39.17 o 
   7   6   9       95.23       95.07     13.35 o 
  -8   7   9      457.70      469.22     37.33 o 
  -7   7   9      124.03      114.75     25.15 o 
  -6   7   9       92.70      102.18     20.83 o 
  -5   7   9       30.83       30.00     12.34 o 
  -4   7   9      134.39      148.80      9.36 o 
  -3   7   9       24.50       35.12      5.39 o 
  -2   7   9      279.62      281.91     10.65 o 
  -1   7   9       13.94       18.98      8.29 o 
   0   7   9     2635.73     2524.60     52.34 o 
   1   7   9     1454.62     1402.64     25.01 o 
   2   7   9     2818.05     2617.78     51.36 o 
   3   7   9        1.88        9.12      7.90 o 
   4   7   9     2177.02     2098.69     37.58 o 
   5   7   9       11.76       10.05      9.50 o 
   6   7   9      148.58      138.01     12.80 o 
   7   7   9        6.41        2.79     11.50 o 
  -8   8   9       61.61       89.99     26.33 o 
  -7   8   9       86.48       84.10     24.76 o 
  -6   8   9      123.96      101.39     21.61 o 
  -5   8   9      862.45      831.77     30.15 o 
  -4   8   9      374.42      377.87     16.71 o 
  -3   8   9      197.68      187.34      7.07 o 
  -2   8   9      608.42      598.89     20.01 o 
  -1   8   9     3805.52     3692.84     72.28 o 
   0   8   9     1841.82     1729.78     39.59 o 
   1   8   9      704.79      703.71     19.95 o 
   2   8   9     2527.87     2413.25     38.94 o 
   3   8   9       55.21       66.53      8.30 o 
   4   8   9       27.35       21.06      8.58 o 
   5   8   9        8.90       17.07      9.60 o 
   6   8   9        5.35       -4.90     10.35 o 
   7   8   9      915.68      963.94     26.44 o 
  -7   9   9     1383.33     1330.64     60.91 o 
  -6   9   9        6.72       24.76     19.26 o 
  -5   9   9      481.16      509.74     35.37 o 
  -4   9   9      379.67      374.42     17.31 o 
  -3   9   9     1349.05     1402.35     33.64 o 
  -2   9   9     1470.82     1406.58     27.49 o 
  -1   9   9     1427.95     1356.84     33.27 o 
   0   9   9      257.24      263.70     14.53 o 
   1   9   9      733.50      656.00     19.39 o 
   2   9   9      375.63      376.70     14.73 o 
   3   9   9       72.89       95.16      8.56 o 
   4   9   9      862.77      822.20     19.14 o 
   5   9   9     3356.80     3123.78     47.12 o 
   6   9   9      220.54      254.17     13.48 o 
   7   9   9       88.80      108.60     12.84 o 
  -7  10   9      291.17      308.10     30.26 o 
  -6  10   9      501.30      485.54     26.72 o 
  -5  10   9     2287.48     2279.57     59.32 o 
  -4  10   9       63.71       83.87     16.99 o 
  -3  10   9      281.09      314.33     16.16 o 
  -2  10   9      662.09      701.79     21.48 o 
  -1  10   9      251.79      274.85     10.26 o 
   0  10   9      647.37      638.79     34.32 o 
   1  10   9     1005.66      986.50     27.20 o 
   2  10   9      446.44      389.29     15.55 o 
   3  10   9      310.81      298.99     21.04 o 
   4  10   9     1143.40     1024.41     27.10 o 
   5  10   9     1127.35     1099.52     23.57 o 
   6  10   9       63.65       42.78     10.88 o 
   7  10   9      550.51      552.71     21.53 o 
  -7  11   9     1233.06     1251.65     60.13 o 
  -6  11   9        0.48        6.05     13.86 o 
  -5  11   9      298.06      274.92     19.17 o 
  -4  11   9       63.94       64.15     12.49 o 
  -3  11   9     1615.08     1609.66     38.81 o 
  -2  11   9       78.59       62.75     11.19 o 
  -1  11   9       51.17       39.92     10.82 o 
   0  11   9        0.18       -0.82     10.74 o 
   1  11   9      279.20      316.49     14.08 o 
   2  11   9        3.22        1.82      9.08 o 
   3  11   9       19.27       22.36     10.54 o 
   4  11   9      498.04      475.40     19.80 o 
   5  11   9       49.65       65.70     11.65 o 
   6  11   9       52.71       47.01     12.50 o 
   7  11   9      378.06      389.65     22.54 o 
  -7  12   9      120.38      154.44     26.33 o 
  -6  12   9      132.90      111.95     17.49 o 
  -5  12   9     1394.40     1485.34     45.12 o 
  -4  12   9        8.15       -5.96     11.48 o 
  -3  12   9      229.80      255.50     16.32 o 
  -2  12   9      165.03      157.46     13.82 o 
  -1  12   9     3129.90     3327.72     68.81 o 
   0  12   9      172.20      198.40     14.79 o 
   1  12   9      859.83      829.94     23.38 o 
   2  12   9      565.03      548.13     25.30 o 
   3  12   9      656.26      614.07     29.73 o 
   4  12   9        2.02       10.52     11.15 o 
   5  12   9        7.61        6.49     10.66 o 
   6  12   9      602.16      621.25     26.13 o 
  -7  13   9      334.82      310.85     31.83 o 
  -6  13   9        8.38       -9.24     15.10 o 
  -5  13   9        2.82        3.47     14.53 o 
  -4  13   9      350.54      313.09     17.78 o 
  -3  13   9      544.15      597.09     23.56 o 
  -2  13   9      261.19      243.37     15.84 o 
  -1  13   9       16.97       10.10     11.02 o 
   0  13   9      418.97      452.10     24.41 o 
   1  13   9     2852.72     2847.54     61.88 o 
   2  13   9      224.70      237.52     25.41 o 
   3  13   9       36.08       45.73     11.14 o 
   4  13   9      561.56      596.88     35.79 o 
   5  13   9      713.73      684.12     25.00 o 
   6  13   9      244.42      235.97     17.23 o 
  -6  14   9      333.66      329.01     23.14 o 
  -5  14   9      230.93      219.66     35.17 o 
  -4  14   9       62.30       60.83     14.18 o 
  -3  14   9      184.16      162.78     15.27 o 
  -2  14   9      229.25      280.77     23.02 o 
  -1  14   9     1653.52     1671.57     73.77 o 
   0  14   9      498.91      570.81     24.11 o 
   1  14   9        5.80       15.01     12.37 o 
   2  14   9      703.58      694.68     22.83 o 
   3  14   9     1063.42     1050.40     40.16 o 
   4  14   9      193.25      205.84     16.23 o 
   5  14   9      233.75      237.88     17.59 o 
   6  14   9      372.65      397.25     20.51 o 
  -6  15   9      121.45      148.81     20.75 o 
  -5  15   9       63.03       49.65     16.81 o 
  -4  15   9      817.65      786.92     28.29 o 
  -3  15   9       22.24       22.35     12.74 o 
  -2  15   9       51.53       46.91     37.53 o 
  -1  15   9      219.68      208.63     17.26 o 
   0  15   9      515.71      535.12     23.03 o 
   1  15   9      773.69      758.36     28.09 o 
   2  15   9     1045.19     1007.06     28.58 o 
   3  15   9       80.43       75.02     13.53 o 
   4  15   9      706.35      688.63     25.72 o 
   5  15   9      587.07      544.94     32.33 o 
   6  15   9      135.19      111.37     18.91 o 
  -6  16   9      634.68      546.34     29.67 o 
  -5  16   9       25.85       -2.01     16.95 o 
  -4  16   9       45.38       34.12     14.77 o 
  -3  16   9       17.36       33.11     15.21 o 
  -2  16   9      906.22     1021.01     61.11 o 
  -1  16   9       62.62       63.92     13.92 o 
   0  16   9       16.50       23.28     13.59 o 
   1  16   9      279.40      214.92     18.18 o 
   2  16   9      350.33      351.75     18.14 o 
   3  16   9      735.25      706.49     37.32 o 
   4  16   9      938.11      890.67     31.83 o 
   5  16   9       58.95       29.16     15.21 o 
  -5  17   9       98.45       90.85     17.06 o 
  -4  17   9      852.47      855.33     30.94 o 
  -3  17   9       64.24       75.05     15.01 o 
  -2  17   9      276.17      275.45     43.23 o 
  -1  17   9        0.80        9.64     14.21 o 
   0  17   9      664.15      639.43     26.86 o 
   1  17   9       31.60       53.24     14.74 o 
   2  17   9       19.89       15.20     12.82 o 
   3  17   9       27.88       53.02     13.42 o 
   4  17   9       28.96       32.86     14.52 o 
   5  17   9       34.57       55.28     15.53 o 
  -5  18   9      102.18       90.87     17.71 o 
  -4  18   9       14.03        2.31     15.09 o 
  -3  18   9        0.63      -13.21     14.33 o 
  -2  18   9      629.14      649.60     32.79 o 
  -1  18   9      123.06      142.07     17.64 o 
   0  18   9        8.95       28.61     14.93 o 
   1  18   9      165.55      151.97     25.72 o 
   2  18   9       31.95       29.52     16.56 o 
   3  18   9       32.39       36.97     14.42 o 
   4  18   9      722.48      734.58     27.21 o 
   5  18   9      204.35      211.58     41.85 o 
  -4  19   9      278.26      238.78     48.22 o 
  -3  19   9      190.61      208.39     19.24 o 
  -2  19   9       12.83       24.91     14.83 o 
  -1  19   9       62.92       55.80     15.66 o 
   0  19   9      418.50      406.86     28.84 o 
   1  19   9      489.99      507.72     25.87 o 
   2  19   9        5.32        9.65     16.88 o 
   3  19   9      196.74      219.43     18.60 o 
   4  19   9      214.25      209.57     18.79 o 
  -4  20   9        7.89       -3.15     15.70 o 
  -3  20   9      194.15      179.46     19.10 o 
  -2  20   9      566.10      482.88     43.09 o 
  -1  20   9      637.52      699.12     35.57 o 
   0  20   9      297.51      299.82     22.82 o 
   1  20   9       54.03       67.70     21.70 o 
   2  20   9        4.17       -7.08     19.27 o 
   3  20   9      649.11      676.53     26.61 o 
  -3  21   9      224.15      246.07     32.34 o 
  -2  21   9      382.02      434.87     27.09 o 
  -1  21   9       33.10       11.80     16.18 o 
   0  21   9       75.97       69.52     18.00 o 
   1  21   9      692.18      675.85     30.13 o 
   2  21   9       26.60       18.63     17.77 o 
   3  21   9       19.74       35.04     20.14 o 
  -2  22   9       72.38       60.69     17.57 o 
  -1  22   9      110.26      110.04     30.65 o 
   0  22   9       88.85       91.44     20.28 o 
   1  22   9        4.82       -0.25     17.70 o 
   2  22   9      246.78      215.87     23.59 o 
  -1  23   9        4.41       30.13     23.31 o 
   0  23   9       51.00       51.57     19.40 o 
  -8   0  10      398.84      389.05     30.65 o 
  -6   0  10      906.47      894.03     42.05 o 
  -4   0  10     5309.07     5305.26    165.05 o 
  -2   0  10     5043.35     5087.82    108.31 o 
   0   0  10      237.86      227.09     30.26 o 
   2   0  10       94.93       64.94      9.88 o 
   4   0  10     5902.80     5770.34    111.24 o 
   6   0  10      108.87      117.98     19.69 o 
  -8   1  10      280.40      261.16     20.13 o 
  -7   1  10       57.63       77.93     15.13 o 
  -6   1  10     2307.18     2241.00     56.40 o 
  -5   1  10       13.17       15.97     10.42 o 
  -4   1  10     1008.33     1001.03     30.98 o 
  -3   1  10      209.71      227.90      6.76 o 
  -2   1  10     3606.47     3507.95     57.82 o 
  -1   1  10     1620.97     1560.82     27.52 o 
   0   1  10     1598.60     1491.27     31.49 o 
   1   1  10     1510.09     1383.83     23.73 o 
   2   1  10     1396.88     1349.49     23.69 o 
   3   1  10       10.82       13.56      8.11 o 
   4   1  10        8.23        1.73      7.28 o 
   5   1  10      236.33      248.92     13.21 o 
   6   1  10      773.84      803.49     25.71 o 
   7   1  10        0.81        7.82     13.23 o 
  -8   2  10      258.14      248.35     19.15 o 
  -7   2  10       37.62       26.65     14.10 o 
  -6   2  10      469.28      479.37     22.78 o 
  -5   2  10       12.14       13.04     11.02 o 
  -4   2  10     1316.52     1366.43     25.49 o 
  -3   2  10      396.18      371.46      9.46 o 
  -2   2  10     3674.13     3684.20     53.31 o 
  -1   2  10      886.71      864.86     25.14 o 
   0   2  10     1720.63     1732.41     56.78 o 
   1   2  10     1246.49     1222.18     21.64 o 
   2   2  10      150.22      187.35      9.12 o 
   3   2  10      739.46      656.97     16.29 o 
   4   2  10     2095.23     2046.08     36.79 o 
   5   2  10       27.83       32.82      9.48 o 
   6   2  10        9.88       -5.61     10.59 o 
   7   2  10      215.40      259.35     18.31 o 
  -8   3  10      350.18      345.32     21.61 o 
  -7   3  10      536.41      531.07     25.68 o 
  -6   3  10      376.66      343.16     19.13 o 
  -5   3  10       34.91       32.35     11.51 o 
  -4   3  10      286.25      293.50     16.75 o 
  -3   3  10      261.12      277.49     11.09 o 
  -2   3  10     1029.25     1014.86     24.62 o 
  -1   3  10     5814.17     5849.28     94.18 o 
   0   3  10        5.69        3.45      5.98 o 
   1   3  10     2310.26     2264.37     34.26 o 
   2   3  10      786.08      773.51     17.03 o 
   3   3  10      225.55      266.72     12.38 o 
   4   3  10       92.01       91.08     10.07 o 
   5   3  10     1137.06     1144.36     25.95 o 
   6   3  10      168.61      155.31     13.04 o 
   7   3  10       40.29       44.59     14.13 o 
  -8   4  10       33.95       33.37     14.66 o 
  -7   4  10       26.67       24.08     13.60 o 
  -6   4  10      209.28      220.46     16.60 o 
  -5   4  10      653.93      656.88     88.22 o 
  -4   4  10      108.31      103.56      7.54 o 
  -3   4  10      858.98      823.09     19.62 o 
  -2   4  10      106.52       83.54      7.83 o 
  -1   4  10     3542.03     3631.14     71.33 o 
   0   4  10     1887.08     1830.88     40.50 o 
   1   4  10     1375.26     1277.39     24.60 o 
   2   4  10        2.74       10.02      6.80 o 
   3   4  10     2800.45     2727.26     45.46 o 
   4   4  10     2168.56     2125.65     38.03 o 
   5   4  10      163.38      174.75     12.27 o 
   6   4  10       61.91       52.03     11.27 o 
   7   4  10      605.80      608.60     21.22 o 
  -7   5  10     1698.33     1744.31     71.13 o 
  -6   5  10       63.86       72.15     12.92 o 
  -5   5  10      112.85      121.30     13.12 o 
  -4   5  10      145.64      167.88      7.63 o 
  -3   5  10      769.49      766.43     26.41 o 
  -2   5  10      749.57      743.27     22.03 o 
  -1   5  10       16.50       11.36      7.65 o 
   0   5  10      391.93      379.15     28.79 o 
   1   5  10     1781.29     1735.50     29.74 o 
   2   5  10      792.79      699.98     17.55 o 
   3   5  10      131.83      115.57      9.56 o 
   4   5  10      948.34      914.60     22.38 o 
   5   5  10       69.03       61.46     10.78 o 
   6   5  10      137.49      135.97     13.28 o 
   7   5  10      266.13      249.08     15.59 o 
  -7   6  10       11.51       -9.04     19.26 o 
  -6   6  10        2.72      -13.75     19.65 o 
  -5   6  10     2636.00     2690.06    109.45 o 
  -4   6  10      955.87      915.27     24.12 o 
  -3   6  10       68.81       64.09      8.03 o 
  -2   6  10      115.40      102.81      7.78 o 
  -1   6  10     1163.80     1120.48     28.93 o 
   0   6  10       81.91       49.99     16.97 o 
   1   6  10       48.00       35.03      6.60 o 
   2   6  10        0.54       -7.04      7.04 o 
   3   6  10      477.02      420.61     14.83 o 
   4   6  10       33.85       26.93      9.11 o 
   5   6  10      889.84      878.24     23.36 o 
   6   6  10      103.74      120.69     13.06 o 
   7   6  10       11.63       24.44     12.08 o 
  -7   7  10     1366.41     1423.77     62.48 o 
  -6   7  10      275.82      244.83     28.29 o 
  -5   7  10      398.79      440.41     22.64 o 
  -4   7  10      196.94      172.75     13.59 o 
  -3   7  10     2789.39     2879.34     50.20 o 
  -2   7  10      190.81      163.47     13.61 o 
  -1   7  10      387.59      383.09     22.49 o 
   0   7  10      443.65      436.01     18.12 o 
   1   7  10      852.33      849.35     30.09 o 
   2   7  10      125.70      121.68      8.80 o 
   3   7  10      426.54      384.34     14.26 o 
   4   7  10       11.80       24.59      9.27 o 
   5   7  10       26.02       24.13     10.23 o 
   6   7  10      616.61      612.07     21.25 o 
   7   7  10      921.24      920.78     31.36 o 
  -7   8  10      202.64      214.96     27.90 o 
  -6   8  10        8.21       -7.47     21.22 o 
  -5   8  10     1969.79     1969.88     53.64 o 
  -4   8  10      365.64      376.69     17.59 o 
  -3   8  10      507.68      502.73     20.48 o 
  -2   8  10      695.57      692.14     22.67 o 
  -1   8  10     2785.68     2837.65     58.78 o 
   0   8  10       84.37       76.80     11.24 o 
   1   8  10       13.18       14.17      8.14 o 
   2   8  10      126.00      117.71      8.83 o 
   3   8  10       13.89        8.96      8.46 o 
   4   8  10      382.81      382.18     13.57 o 
   5   8  10     1522.19     1416.49     30.62 o 
   6   8  10      235.47      246.43     15.60 o 
   7   8  10      165.71      155.95     16.67 o 
  -7   9  10      277.70      321.46     31.83 o 
  -6   9  10       10.12       22.79     22.40 o 
  -5   9  10      184.84      210.54     33.80 o 
  -4   9  10      459.54      414.27     19.13 o 
  -3   9  10      438.71      399.01     36.34 o 
  -2   9  10      168.09      203.30     13.94 o 
  -1   9  10        3.27        3.95      9.44 o 
   0   9  10      110.28      115.15     11.87 o 
   1   9  10       15.33       21.79      8.80 o 
   2   9  10     3343.33     3217.90     74.08 o 
   3   9  10      548.03      509.65     18.71 o 
   4   9  10      818.59      776.80     24.30 o 
   5   9  10       66.35       40.37      9.82 o 
   6   9  10      268.47      307.10     16.64 o 
  -7  10  10        5.72        6.68     24.36 o 
  -6  10  10      168.38      203.56     27.12 o 
  -5  10  10        6.42       28.39     13.70 o 
  -4  10  10      684.42      751.70     45.40 o 
  -3  10  10        1.70        6.66     11.95 o 
  -2  10  10       70.93       94.54     12.49 o 
  -1  10  10      226.88      241.78      9.90 o 
   0  10  10     2845.99     2825.20     60.01 o 
   1  10  10      367.21      349.19     15.12 o 
   2  10  10       28.38       27.06      9.98 o 
   3  10  10       68.45       49.24     14.80 o 
   4  10  10     3058.86     2905.31     62.96 o 
   5  10  10       23.14       27.99     11.15 o 
   6  10  10     1472.60     1510.35     33.97 o 
  -7  11  10       16.16       14.15     22.01 o 
  -6  11  10      330.25      356.04     33.80 o 
  -5  11  10       15.20       10.14     15.14 o 
  -4  11  10      111.08      120.59     14.72 o 
  -3  11  10       11.16       -2.54     11.02 o 
  -2  11  10     1833.17     1881.91     44.33 o 
  -1  11  10        9.58        5.57     11.23 o 
   0  11  10       55.99       45.28     11.94 o 
   1  11  10      314.47      324.57     15.56 o 
   2  11  10     2983.91     2890.62     53.88 o 
   3  11  10       13.32        4.47     10.55 o 
   4  11  10       38.26       52.35     12.61 o 
   5  11  10      836.60      762.87     24.08 o 
   6  11  10     1126.11     1122.36     29.48 o 
  -6  12  10      439.28      488.72     65.04 o 
  -5  12  10      369.18      426.12     25.15 o 
  -4  12  10      473.07      466.22     20.98 o 
  -3  12  10      162.46      184.99     15.19 o 
  -2  12  10       21.41       27.19     18.08 o 
  -1  12  10       62.70       50.03     12.58 o 
   0  12  10     2493.17     2446.18    121.96 o 
   1  12  10      290.60      266.72     17.15 o 
   2  12  10       55.13       63.59     11.47 o 
   3  12  10       95.73       92.84     12.76 o 
   4  12  10      990.65     1009.40     32.96 o 
   5  12  10        3.85       -3.17     11.02 o 
   6  12  10        2.50        5.16     12.39 o 
  -6  13  10      401.21      425.67     57.18 o 
  -5  13  10        0.21       34.62     29.28 o 
  -4  13  10      124.20      125.73     14.87 o 
  -3  13  10      977.94      982.10     31.04 o 
  -2  13  10       90.07      106.66     17.75 o 
  -1  13  10        3.90        5.93     12.01 o 
   0  13  10      445.02      416.13     20.69 o 
   1  13  10      536.18      519.92     22.98 o 
   2  13  10      399.04      377.72     20.14 o 
   3  13  10      328.92      292.27     16.88 o 
   4  13  10        0.23        6.09     12.47 o 
   5  13  10       23.46       14.45     12.39 o 
   6  13  10      220.41      229.37     17.41 o 
  -6  14  10      313.10      268.11     26.72 o 
  -5  14  10      824.77      766.87     45.00 o 
  -4  14  10      614.80      608.49     33.29 o 
  -3  14  10       77.85       79.69     20.40 o 
  -2  14  10      545.01      542.50     44.01 o 
  -1  14  10     1092.30     1089.10     33.67 o 
   0  14  10       54.04       58.14     13.94 o 
   1  14  10        7.63       19.75     12.89 o 
   2  14  10      375.28      366.79     19.07 o 
   3  14  10       99.86      126.56     14.58 o 
   4  14  10       40.01       22.91     14.86 o 
   5  14  10      381.08      388.63     21.06 o 
  -6  15  10      145.48      106.38     19.97 o 
  -5  15  10       15.65       28.66     17.90 o 
  -4  15  10      164.98      151.50     22.09 o 
  -3  15  10      337.49      324.91     19.80 o 
  -2  15  10      316.62      294.51     26.13 o 
  -1  15  10      363.67      352.38     23.46 o 
   0  15  10      196.99      200.25     17.11 o 
   1  15  10      860.38      779.70     42.99 o 
   2  15  10       13.04       12.54     12.48 o 
   3  15  10       20.68       -0.56     12.06 o 
   4  15  10      446.61      426.38     21.67 o 
   5  15  10      116.60      129.69     16.99 o 
  -5  16  10      120.10      100.07     20.47 o 
  -4  16  10       57.49       74.06     16.19 o 
  -3  16  10        1.45        3.20     13.43 o 
  -2  16  10       96.20      130.87     21.33 o 
  -1  16  10      540.90      568.24     24.83 o 
   0  16  10       35.38       26.61     14.73 o 
   1  16  10      346.38      379.21     22.40 o 
   2  16  10      114.59       75.59     14.39 o 
   3  16  10      468.37      483.04     23.94 o 
   4  16  10       60.38       62.85     15.22 o 
   5  16  10        8.43       -0.61     15.12 o 
  -5  17  10        0.41        3.81     21.81 o 
  -4  17  10        3.79       -0.48     15.23 o 
  -3  17  10      391.97      400.92     22.75 o 
  -2  17  10       22.45       39.30     20.29 o 
  -1  17  10     1198.78     1163.29     36.50 o 
   0  17  10       18.63       25.35     14.97 o 
   1  17  10      908.72      884.42     62.57 o 
   2  17  10      217.74      224.78     21.26 o 
   3  17  10       92.97       80.60     15.55 o 
   4  17  10       82.79       99.06     17.16 o 
  -4  18  10      167.98      181.04     19.05 o 
  -3  18  10      301.40      334.74     25.21 o 
  -2  18  10      411.65      443.00     25.13 o 
  -1  18  10      259.85      290.27     21.10 o 
   0  18  10      116.33       84.70     17.94 o 
   1  18  10      823.17      803.10     60.36 o 
   2  18  10        3.82       20.72     16.80 o 
   3  18  10     1002.02     1033.36     34.43 o 
   4  18  10       51.18       47.97     15.81 o 
  -4  19  10      421.98      439.57     24.72 o 
  -3  19  10      122.44      159.02     19.17 o 
  -2  19  10       32.68       41.70     16.09 o 
  -1  19  10      101.77       87.36     18.06 o 
   0  19  10      251.66      283.86     22.29 o 
   1  19  10      114.66      131.16     19.34 o 
   2  19  10       38.48       16.45     19.99 o 
   3  19  10      321.34      301.56     20.40 o 
  -3  20  10       16.72       10.85     19.88 o 
  -2  20  10      423.39      428.53     31.54 o 
  -1  20  10       97.93      100.56     24.59 o 
   0  20  10       37.36       34.41     17.55 o 
   1  20  10       39.33       44.08     17.07 o 
   2  20  10       44.43       34.23     18.45 o 
   3  20  10      153.10      167.93     22.92 o 
  -2  21  10      248.28      262.12     21.55 o 
  -1  21  10       12.17        4.57     20.82 o 
   0  21  10       62.27       45.52     18.51 o 
   1  21  10       34.95       54.37     19.62 o 
   2  21  10       17.58       -7.91     18.07 o 
   0  22  10      474.24      493.65     28.52 o 
  -7   0  11      252.88      295.92     28.69 o 
  -5   0  11     1164.60     1153.80     49.12 o 
  -3   0  11       41.39       45.31     13.36 o 
  -1   0  11      166.63      139.42     17.49 o 
   1   0  11     6888.17     6620.76    124.35 o 
   3   0  11      548.84      554.12     22.21 o 
   5   0  11     1735.04     1614.83     52.37 o 
   7   0  11       57.09       45.72     20.39 o 
  -7   1  11      954.70      939.56     76.24 o 
  -6   1  11      239.59      238.41     17.40 o 
  -5   1  11      515.67      486.86     22.70 o 
  -4   1  11      270.28      226.82     15.65 o 
  -3   1  11      188.54      191.48      8.89 o 
  -2   1  11     1890.77     1896.68     35.24 o 
  -1   1  11     5505.02     5518.36    101.62 o 
   0   1  11      351.59      365.36     14.75 o 
   1   1  11       75.72       80.64      7.79 o 
   2   1  11       45.95       40.54      7.41 o 
   3   1  11     1455.68     1396.73     25.80 o 
   4   1  11      237.53      226.73     11.45 o 
   5   1  11       90.06      115.48     11.89 o 
   6   1  11      157.08      135.86     15.35 o 
   7   1  11      326.72      377.91     21.23 o 
  -7   2  11      259.20      253.01     19.28 o 
  -6   2  11       16.45       24.35     12.77 o 
  -5   2  11      529.22      554.02     23.89 o 
  -4   2  11     1593.08     1599.70     43.46 o 
  -3   2  11     1469.78     1445.12     25.77 o 
  -2   2  11      865.82      826.10     16.35 o 
  -1   2  11      176.85      175.55      9.21 o 
   0   2  11     1135.17     1137.10     26.62 o 
   1   2  11     1638.05     1610.21     33.59 o 
   2   2  11        9.68       13.59      6.91 o 
   3   2  11      288.13      261.36     11.49 o 
   4   2  11        5.50       -3.53     10.30 o 
   5   2  11     1811.81     1823.01     36.03 o 
   6   2  11      168.63      193.83     14.27 o 
   7   2  11        8.93       11.21     14.32 o 
  -7   3  11      403.27      399.36     22.49 o 
  -6   3  11     1137.02     1091.07     62.48 o 
  -5   3  11     1093.11     1107.18     34.25 o 
  -4   3  11       24.76       20.55     11.13 o 
  -3   3  11       20.16       19.26      6.83 o 
  -2   3  11     2727.31     2734.03     42.62 o 
  -1   3  11      979.11      981.18     20.82 o 
   0   3  11      747.56      694.56     18.01 o 
   1   3  11     1170.54     1111.35     21.20 o 
   2   3  11      314.78      321.80     12.59 o 
   3   3  11      543.13      498.36     16.20 o 
   4   3  11      164.90      163.04     11.86 o 
   5   3  11        1.87       -2.45     10.05 o 
   6   3  11       40.63       31.28     11.95 o 
   7   3  11      370.82      376.99     21.12 o 
  -7   4  11      572.89      588.80     26.61 o 
  -6   4  11       99.20      112.39     15.10 o 
  -5   4  11      112.40      106.51     13.88 o 
  -4   4  11     2858.12     2817.47     54.80 o 
  -3   4  11      256.95      255.68     11.84 o 
  -2   4  11        4.92        5.25     11.02 o 
  -1   4  11      757.54      804.57     26.52 o 
   0   4  11     1163.14     1099.53     25.70 o 
   1   4  11      402.76      379.64     14.94 o 
   2   4  11        8.85       12.65      8.44 o 
   3   4  11        0.47        0.04      8.10 o 
   4   4  11      829.85      775.22     21.20 o 
   5   4  11      272.86      285.18     15.41 o 
   6   4  11      162.44      176.54     21.96 o 
   7   4  11      225.19      214.38     18.42 o 
  -7   5  11        3.93        0.00     22.40 o 
  -6   5  11     1075.21     1086.20     53.84 o 
  -5   5  11      936.62      936.27     31.31 o 
  -4   5  11       24.11       29.32      9.31 o 
  -3   5  11       75.76       85.41      9.05 o 
  -2   5  11     1039.84     1034.70     34.66 o 
  -1   5  11      744.99      675.66     21.69 o 
   0   5  11       38.47       23.49      9.64 o 
   1   5  11       14.81        3.78      6.27 o 
   2   5  11     1355.15     1390.09     34.95 o 
   3   5  11      162.39      152.53     11.14 o 
   4   5  11      350.96      331.02     14.92 o 
   5   5  11      726.81      689.59     21.67 o 
   6   5  11     1934.72     1980.41     39.92 o 
  -7   6  11        4.87      -11.00     20.44 o 
  -6   6  11      108.61      111.61     25.15 o 
  -5   6  11        0.24        7.47     20.04 o 
  -4   6  11      494.76      477.52     38.91 o 
  -3   6  11        1.44       -9.61      9.61 o 
  -2   6  11        1.80       -8.68      8.68 o 
  -1   6  11      686.45      687.49     22.47 o 
   0   6  11     2456.96     2419.19     60.21 o 
   1   6  11      529.67      524.47     17.71 o 
   2   6  11      283.24      298.88     11.30 o 
   3   6  11      267.38      240.20     12.52 o 
   4   6  11     3472.96     3372.34     55.51 o 
   5   6  11        3.00       12.11     10.92 o 
   6   6  11       18.68       10.98     12.51 o 
  -7   7  11       63.76       78.60     26.33 o 
  -6   7  11      373.73      384.73     32.22 o 
  -5   7  11        6.52        9.43     20.83 o 
  -4   7  11      106.57      116.85     15.42 o 
  -3   7  11       16.62       26.11     10.89 o 
  -2   7  11     1917.05     1933.09     43.44 o 
  -1   7  11      439.25      420.62     18.24 o 
   0   7  11     3202.74     3103.56     64.03 o 
   1   7  11      151.07      154.99     11.73 o 
   2   7  11      953.53      951.55     21.53 o 
   3   7  11      360.66      380.67     13.24 o 
   4   7  11      181.61      171.39     12.72 o 
   5   7  11       21.44       13.93     11.03 o 
   6   7  11      814.39      860.64     25.43 o 
  -7   8  11      210.39      232.65     32.22 o 
  -6   8  11      448.60      504.98     36.15 o 
  -5   8  11      554.58      560.99     31.05 o 
  -4   8  11      199.60      148.37     17.29 o 
  -3   8  11      164.71      165.39     14.81 o 
  -2   8  11      278.92      305.53     18.01 o 
  -1   8  11      263.09      281.28     15.42 o 
   0   8  11     1017.40      917.47     28.01 o 
   1   8  11      695.00      670.99     20.58 o 
   2   8  11     1017.21      977.30     27.34 o 
   3   8  11      305.05      287.73     14.13 o 
   4   8  11     1739.01     1675.65     34.25 o 
   5   8  11       42.19       45.39     10.64 o 
   6   8  11       87.98       78.50     13.21 o 
  -7   9  11      322.39      354.47     35.37 o 
  -6   9  11      354.27      378.44     34.98 o 
  -5   9  11      899.34      941.12     35.41 o 
  -4   9  11        0.41      -13.48     13.48 o 
  -3   9  11     1190.97     1266.35     54.24 o 
  -2   9  11       15.34        4.40     14.43 o 
  -1   9  11      616.19      657.91     24.28 o 
   0   9  11        5.53       13.73     10.95 o 
   1   9  11     1632.15     1601.47     36.55 o 
   2   9  11     1088.68     1021.07     27.17 o 
   3   9  11       71.79       80.54     12.19 o 
   4   9  11      135.33      140.52     12.56 o 
   5   9  11      214.13      224.75     15.19 o 
   6   9  11      119.25      135.58     14.72 o 
  -6  10  11        4.26      -11.40     21.22 o 
  -5  10  11      858.67      980.96     36.26 o 
  -4  10  11       78.69       80.32     16.21 o 
  -3  10  11     1545.55     1624.70     48.79 o 
  -2  10  11        2.87       -3.71     14.73 o 
  -1  10  11      930.76      959.75     29.67 o 
   0  10  11      153.21      120.37     14.52 o 
   1  10  11      419.15      388.33     16.45 o 
   2  10  11      131.24      120.97     12.68 o 
   3  10  11       40.57       15.95     11.05 o 
   4  10  11       18.69       14.52     10.81 o 
   5  10  11       15.36        8.82     11.71 o 
   6  10  11        2.78       11.46     12.79 o 
  -6  11  11       38.67       -8.65     23.58 o 
  -5  11  11      877.83      882.18     56.00 o 
  -4  11  11        4.52       28.61     13.57 o 
  -3  11  11      980.08     1027.52     31.62 o 
  -2  11  11       33.21       22.84     16.52 o 
  -1  11  11      440.26      436.06     20.17 o 
   0  11  11        7.55        8.14     11.32 o 
   1  11  11      637.45      611.61     25.88 o 
   2  11  11      121.93      125.75     12.83 o 
   3  11  11      351.62      314.29     17.97 o 
   4  11  11       11.23        3.72     11.45 o 
   5  11  11      104.58       69.96     13.00 o 
   6  11  11       26.94       32.65     14.11 o 
  -6  12  11      116.02      187.85     31.05 o 
  -5  12  11      321.01      345.54     24.01 o 
  -4  12  11        1.34      -13.25     13.25 o 
  -3  12  11     1429.91     1463.80     51.24 o 
  -2  12  11       68.82       90.12     19.65 o 
  -1  12  11      946.17      904.99     30.05 o 
   0  12  11       11.16       -2.16     12.23 o 
   1  12  11      418.81      429.92     21.42 o 
   2  12  11      179.30      177.71     16.96 o 
   3  12  11      313.04      302.24     20.19 o 
   4  12  11      580.87      568.06     23.26 o 
   5  12  11      235.87      212.46     15.93 o 
  -6  13  11       24.34       42.05     26.72 o 
  -5  13  11      175.87      185.53     21.19 o 
  -4  13  11        0.59       13.17     13.35 o 
  -3  13  11      173.86      149.64     16.96 o 
  -2  13  11        4.67       13.89     17.62 o 
  -1  13  11     1221.65     1232.65     38.56 o 
   0  13  11      111.06      118.81     15.70 o 
   1  13  11       32.35       53.97     14.11 o 
   2  13  11      295.66      315.58     26.55 o 
   3  13  11      433.37      438.07     33.24 o 
   4  13  11        0.86       -7.67     12.94 o 
   5  13  11       71.88       48.34     14.28 o 
  -5  14  11       39.71       54.97     19.68 o 
  -4  14  11      133.31      120.10     17.49 o 
  -3  14  11       97.33       95.34     16.62 o 
  -2  14  11      115.10      118.87     19.97 o 
  -1  14  11        8.97      -10.23     14.07 o 
   0  14  11      109.27      134.17     16.15 o 
   1  14  11      684.77      676.64     28.38 o 
   2  14  11      310.94      291.52     17.88 o 
   3  14  11       15.64        5.45     12.99 o 
   4  14  11     1062.64     1034.32     31.60 o 
   5  14  11      913.15      910.58     28.69 o 
  -5  15  11        1.42       -8.73     17.55 o 
  -4  15  11       18.94       52.00     16.47 o 
  -3  15  11        3.67       17.82     14.85 o 
  -2  15  11      628.33      660.11     46.18 o 
  -1  15  11      344.21      324.65     21.58 o 
   0  15  11        7.86        7.89     19.27 o 
   1  15  11       85.90       69.90     16.27 o 
   2  15  11     1234.23     1159.83     32.80 o 
   3  15  11      788.47      725.95     26.31 o 
   4  15  11       29.58       27.80     14.83 o 
  -5  16  11      210.25      230.97     24.89 o 
  -4  16  11     1252.22     1327.29     68.22 o 
  -3  16  11        1.83       -0.52     20.35 o 
  -2  16  11       16.94       37.42     22.40 o 
  -1  16  11      171.28      186.83     19.42 o 
   0  16  11      510.99      511.42     28.47 o 
   1  16  11      280.78      272.92     48.58 o 
   2  16  11       72.01       40.51     16.17 o 
   3  16  11        5.84       -0.79     16.85 o 
   4  16  11      327.13      348.34     23.77 o 
  -4  17  11       41.96       31.45     17.13 o 
  -3  17  11       86.67       91.17     17.84 o 
  -2  17  11     1263.18     1433.18     80.36 o 
  -1  17  11      132.06      134.13     24.17 o 
   0  17  11       22.37       38.79     16.67 o 
   1  17  11       96.81       87.97     26.66 o 
   2  17  11      144.43      161.12     19.67 o 
   3  17  11      222.35      182.92     20.53 o 
   4  17  11      102.92      101.39     18.68 o 
  -4  18  11      756.51      782.75     37.74 o 
  -3  18  11       40.45       21.22     17.00 o 
  -2  18  11       65.64       76.90     18.13 o 
  -1  18  11       96.18       84.08     23.85 o 
   0  18  11      626.30      668.15     48.05 o 
   1  18  11      179.56      193.97     23.21 o 
   2  18  11       45.74       29.40     18.13 o 
   3  18  11       68.59       51.67     16.03 o 
  -3  19  11        2.70      -14.11     16.69 o 
  -2  19  11      120.22      107.90     18.76 o 
  -1  19  11      165.01      194.18     29.67 o 
   0  19  11      116.66       88.56     19.88 o 
   1  19  11        2.29       32.06     18.66 o 
   2  19  11      136.73      136.19     22.38 o 
  -2  20  11        6.50      -16.59     16.59 o 
  -1  20  11       46.73       74.16     24.25 o 
   0  20  11       63.41       44.05     18.38 o 
   1  20  11      400.58      384.15     72.76 o 
  -6   0  12      963.81     1052.01     49.12 o 
  -4   0  12      673.30      688.11     38.12 o 
  -2   0  12      258.20      272.75     15.19 o 
   0   0  12     4370.24     4401.39    109.04 o 
   2   0  12      408.04      393.00     18.64 o 
   4   0  12      442.00      438.65     23.14 o 
   6   0  12      343.13      351.26     28.96 o 
  -7   1  12       27.33       34.10     14.97 o 
  -6   1  12      652.87      654.08     28.59 o 
  -5   1  12      136.23      151.77     15.27 o 
  -4   1  12     1383.08     1519.27     42.93 o 
  -3   1  12       13.27        4.25      8.67 o 
  -2   1  12     1099.87     1123.73     25.39 o 
  -1   1  12        2.54        5.71      6.99 o 
   0   1  12      737.31      697.51     21.83 o 
   1   1  12      499.87      481.56     14.20 o 
   2   1  12      486.00      487.79     17.69 o 
   3   1  12      228.11      243.54     11.91 o 
   4   1  12      143.71      120.92     12.11 o 
   5   1  12      265.40      243.69     14.95 o 
   6   1  12        2.44       -2.29     13.50 o 
  -7   2  12      161.57      192.72     24.95 o 
  -6   2  12      215.49      218.73     18.35 o 
  -5   2  12      248.85      261.96     25.94 o 
  -4   2  12      669.61      673.43     27.51 o 
  -3   2  12      109.83      110.63     11.81 o 
  -2   2  12      163.79      170.37      8.56 o 
  -1   2  12     1031.19     1071.99     22.77 o 
   0   2  12      554.26      501.81     18.50 o 
   1   2  12     1224.68     1145.56     22.43 o 
   2   2  12      165.08      181.97     10.37 o 
   3   2  12       61.31       66.25      9.39 o 
   4   2  12       24.15       24.62     10.33 o 
   5   2  12     2047.64     2131.68     40.91 o 
   6   2  12      456.24      463.61     21.82 o 
  -7   3  12      335.37      383.48     23.26 o 
  -6   3  12      235.26      256.31     23.58 o 
  -5   3  12      535.09      488.75     23.66 o 
  -4   3  12      129.24      114.55     14.15 o 
  -3   3  12       86.67       87.82     10.62 o 
  -2   3  12       66.67       61.71      7.08 o 
  -1   3  12      796.07      777.50     18.81 o 
   0   3  12     1230.08     1209.39     28.24 o 
   1   3  12      732.54      688.08     17.12 o 
   2   3  12       87.13       77.04      9.53 o 
   3   3  12     2083.25     1990.98     36.97 o 
   4   3  12      203.20      204.89     13.62 o 
   5   3  12        7.14       13.29     11.35 o 
   6   3  12      101.53      111.66     13.82 o 
  -7   4  12      481.91      504.20     36.94 o 
  -6   4  12       47.88       49.91     23.97 o 
  -5   4  12      269.02      302.91     18.35 o 
  -4   4  12       35.44       26.17     11.69 o 
  -3   4  12      886.14      931.12     28.64 o 
  -2   4  12       27.41       31.36      7.10 o 
  -1   4  12        7.29        4.34      7.88 o 
   0   4  12       36.23       28.90      8.93 o 
   1   4  12     1003.52      965.73     20.13 o 
   2   4  12      257.60      231.23     12.65 o 
   3   4  12      141.16      153.55     11.69 o 
   4   4  12      295.00      296.82     14.73 o 
   5   4  12      734.62      801.29     23.49 o 
   6   4  12      321.51      301.83     17.50 o 
  -6   5  12      117.43       99.03     23.97 o 
  -5   5  12     1330.28     1379.76     62.09 o 
  -4   5  12       76.33       87.38     14.82 o 
  -3   5  12        1.90       -4.87     10.46 o 
  -2   5  12       74.85       90.17     11.08 o 
  -1   5  12     1572.21     1593.27     38.26 o 
   0   5  12       63.49       71.64     10.78 o 
   1   5  12      311.41      323.79     12.04 o 
   2   5  12      166.74      154.91     11.06 o 
   3   5  12     1492.46     1457.66     30.32 o 
   4   5  12      155.40      165.18     12.73 o 
   5   5  12      113.54      106.31     13.09 o 
   6   5  12       65.34       75.12     14.04 o 
  -6   6  12      146.79      133.61     27.51 o 
  -5   6  12       40.45       36.94     23.19 o 
  -4   6  12       61.87       85.72     16.70 o 
  -3   6  12     2371.01     2408.48     69.22 o 
  -2   6  12      115.57      111.47     15.91 o 
  -1   6  12        4.73        7.65     10.36 o 
   0   6  12     1320.21     1306.35     34.42 o 
   1   6  12     2308.16     2178.33     38.62 o 
   2   6  12      242.24      198.90     10.64 o 
   3   6  12        9.60       20.19     11.15 o 
   4   6  12      119.70      106.59     12.04 o 
   5   6  12       93.96       98.05     13.05 o 
   6   6  12       83.73       72.56     13.42 o 
  -6   7  12      102.09      121.43     28.29 o 
  -5   7  12     2593.36     2725.33    100.60 o 
  -4   7  12       30.92       -0.36     14.15 o 
  -3   7  12        6.85       -8.25     11.56 o 
  -2   7  12     1262.79     1359.20     44.64 o 
  -1   7  12     3741.61     3848.05     77.36 o 
   0   7  12       90.32       79.82     12.32 o 
   1   7  12      403.15      424.72     24.65 o 
   2   7  12      311.00      288.50     14.15 o 
   3   7  12      204.88      213.38     13.29 o 
   4   7  12       90.72       91.63     14.92 o 
   5   7  12      430.93      367.05     19.93 o 
   6   7  12       48.44       41.24     15.54 o 
  -6   8  12        2.60        1.96     24.36 o 
  -5   8  12       14.08        3.54     23.19 o 
  -4   8  12      197.88      222.41     24.95 o 
  -3   8  12     2301.15     2416.84     54.26 o 
  -2   8  12     1075.76     1160.72     80.56 o 
  -1   8  12      424.38      407.34     19.61 o 
   0   8  12        6.35        1.71     13.19 o 
   1   8  12     2077.06     2000.64     47.48 o 
   2   8  12      220.17      238.53     13.32 o 
   3   8  12       76.48       89.01     11.46 o 
   4   8  12      682.25      659.53     21.45 o 
   5   8  12       74.31       71.26     12.77 o 
   6   8  12      204.44      196.98     24.59 o 
  -6   9  12      421.73      379.23     34.98 o 
  -5   9  12      738.15      760.42     46.37 o 
  -4   9  12       59.68       53.77     17.07 o 
  -3   9  12       50.13       64.54     14.36 o 
  -2   9  12       57.03       89.40     25.74 o 
  -1   9  12     1313.36     1370.75     36.66 o 
   0   9  12      733.63      833.22     28.63 o 
   1   9  12       12.38       15.44     11.71 o 
   2   9  12       36.25       45.62     11.79 o 
   3   9  12       61.80       57.47     11.22 o 
   4   9  12     1102.62     1061.88     27.72 o 
   5   9  12      273.54      273.39     16.86 o 
  -6  10  12        5.46        3.93     25.94 o 
  -5  10  12        0.21      -14.54     14.54 o 
  -4  10  12      427.37      415.15     25.56 o 
  -3  10  12       41.49       26.91     14.86 o 
  -2  10  12      114.19      122.65     19.44 o 
  -1  10  12      300.11      310.60     39.49 o 
   0  10  12       81.15      101.32     18.32 o 
   1  10  12       43.09       13.68     13.28 o 
   2  10  12     1616.86     1611.94     77.31 o 
   3  10  12       25.15       30.31     11.16 o 
   4  10  12      657.05      648.29     24.42 o 
   5  10  12       31.69       55.12     13.35 o 
  -5  11  12        2.45        0.23     17.22 o 
  -4  11  12       19.60       11.98     17.09 o 
  -3  11  12       43.20       48.19     14.17 o 
  -2  11  12      384.43      412.92     26.58 o 
  -1  11  12       66.01       80.80     14.14 o 
   0  11  12      705.67      695.46     43.41 o 
   1  11  12      255.80      277.42     19.30 o 
   2  11  12      485.31      482.41     20.07 o 
   3  11  12       70.23       66.29     17.09 o 
   4  11  12     1513.46     1405.32     42.24 o 
   5  11  12       23.90       25.39     13.08 o 
  -5  12  12      193.70      213.77     23.06 o 
  -4  12  12      450.84      448.94     26.79 o 
  -3  12  12      350.08      402.73     22.90 o 
  -2  12  12      381.31      400.97     35.37 o 
  -1  12  12       98.43      117.05     15.53 o 
   0  12  12      102.80      118.88     15.93 o 
   1  12  12      137.91      160.35     17.16 o 
   2  12  12      588.65      515.84     21.07 o 
   3  12  12       21.39       54.53     14.05 o 
   4  12  12      213.43      208.02     15.88 o 
   5  12  12      319.07      289.34     18.48 o 
  -5  13  12      131.83      127.53     20.75 o 
  -4  13  12      393.66      411.88     26.89 o 
  -3  13  12        3.89        2.48     14.70 o 
  -2  13  12      301.40      351.56     27.30 o 
  -1  13  12      393.06      448.08     44.53 o 
   0  13  12      331.66      300.95     24.10 o 
   1  13  12      383.15      360.25     21.60 o 
   2  13  12      235.26      213.56     17.24 o 
   3  13  12       18.94       29.57     13.86 o 
   4  13  12      398.40      407.50     19.64 o 
  -5  14  12        2.42        9.49     26.92 o 
  -4  14  12      190.13      211.79     22.94 o 
  -3  14  12      811.53      786.69     30.58 o 
  -2  14  12       67.02       45.69     21.25 o 
  -1  14  12      144.27      160.61     23.22 o 
   0  14  12      349.49      360.10     21.73 o 
   1  14  12       95.43      147.50     31.89 o 
   2  14  12       97.07      110.95     15.07 o 
   3  14  12       40.38       18.96     14.16 o 
   4  14  12       16.09       18.65     15.14 o 
  -4  15  12      470.89      495.80     29.59 o 
  -3  15  12        2.31       -3.42     15.37 o 
  -2  15  12      778.94      799.16     39.49 o 
  -1  15  12      854.25      891.29    116.13 o 
   0  15  12        8.94        5.68     15.84 o 
   1  15  12        4.31      -15.62     15.83 o 
   2  15  12       14.11        8.27     16.24 o 
   3  15  12      272.61      274.16     36.42 o 
   4  15  12       22.56       35.78     16.10 o 
  -4  16  12       61.23       70.45     21.59 o 
  -3  16  12      264.99      245.12     21.00 o 
  -2  16  12      161.15      181.80     71.92 o 
  -1  16  12      122.27      157.68     33.99 o 
   0  16  12      110.63       76.06     18.94 o 
   1  16  12      438.19      449.52     26.50 o 
   2  16  12       11.42       16.44     17.66 o 
   3  16  12      120.49       98.87     16.85 o 
  -3  17  12       40.30       19.39     18.33 o 
  -2  17  12       18.79        8.92     21.34 o 
  -1  17  12      242.48      241.95     27.75 o 
   0  17  12       85.41      138.99     30.81 o 
   1  17  12      375.81      402.71     80.36 o 
   2  17  12       24.66       20.55     18.21 o 
  -2  18  12        0.31      -14.71     16.46 o 
  -1  18  12        0.29       15.58     21.20 o 
   0  18  12      226.56      260.31     33.01 o 
   1  18  12      326.81      343.13     33.54 o 
   2  18  12       34.13       24.09     18.61 o 
  -1  19  12      220.35      294.59     67.20 o 
   0  19  12       28.34       18.62     20.81 o 
  -5   0  13        6.64       -1.96     19.26 o 
  -3   0  13      992.61     1138.08     51.87 o 
  -1   0  13      117.57      127.00     12.05 o 
   1   0  13       48.56       52.24     12.45 o 
   3   0  13      991.93      999.22     32.38 o 
   5   0  13      685.73      777.59     37.65 o 
  -6   1  13       16.46        0.06     14.01 o 
  -5   1  13     1326.78     1391.21     42.36 o 
  -4   1  13       85.59       63.97     14.14 o 
  -3   1  13      195.70      179.49     20.26 o 
  -2   1  13       90.66       79.83      9.93 o 
  -1   1  13      370.65      388.26     12.52 o 
   0   1  13      195.35      209.06     13.47 o 
   1   1  13      988.44      962.88     21.46 o 
   2   1  13      177.37      151.74     10.89 o 
   3   1  13      644.03      633.20     18.39 o 
   4   1  13        1.88        3.16     10.39 o 
   5   1  13      730.30      729.17     23.55 o 
  -6   2  13      264.49      269.03     35.56 o 
  -5   2  13       42.10       16.17     14.21 o 
  -4   2  13       79.29       76.57     14.32 o 
  -3   2  13     1324.52     1339.11     33.85 o 
  -2   2  13     1320.19     1354.16     21.93 o 
  -1   2  13        7.97        9.26      7.81 o 
   0   2  13      692.07      696.21     22.61 o 
   1   2  13      586.65      579.95     18.56 o 
   2   2  13       89.20      109.37     10.50 o 
   3   2  13      959.64      848.98     22.90 o 
   4   2  13      181.13      176.90     13.85 o 
   5   2  13      812.51      793.75     24.92 o 
  -6   3  13        2.32       33.40     21.22 o 
  -5   3  13      548.70      572.75     54.23 o 
  -4   3  13      935.46     1056.51     35.45 o 
  -3   3  13      629.25      664.39     22.31 o 
  -2   3  13        3.08        8.77      7.91 o 
  -1   3  13     2099.90     2115.75     41.33 o 
   0   3  13     1723.58     1699.90     36.11 o 
   1   3  13      678.78      625.34     23.94 o 
   2   3  13      468.16      489.95     17.03 o 
   3   3  13       70.15       76.40     11.09 o 
   4   3  13       10.24        6.23     11.22 o 
   5   3  13      194.17      200.48     15.59 o 
  -6   4  13      828.89     1034.72     55.41 o 
  -5   4  13      287.66      352.11     31.44 o 
  -4   4  13       11.56       44.01     22.01 o 
  -3   4  13      362.62      390.83     23.19 o 
  -2   4  13      653.18      672.63     20.30 o 
  -1   4  13        9.08       22.39      9.37 o 
   0   4  13       32.45       34.39     15.37 o 
   1   4  13     1109.87     1034.34     39.88 o 
   2   4  13     1755.01     1690.26     37.10 o 
   3   4  13        2.53       -8.58      9.39 o 
   4   4  13       85.95       85.06     12.30 o 
   5   4  13       43.38       37.82     12.49 o 
  -6   5  13      101.49      159.94     29.08 o 
  -5   5  13       41.59       53.84     25.15 o 
  -4   5  13     1166.03     1305.09     61.31 o 
  -3   5  13      134.67      151.86     17.07 o 
  -2   5  13      104.45      110.71     13.40 o 
  -1   5  13      284.30      268.15     25.85 o 
   0   5  13     2546.12     2539.54     50.82 o 
   1   5  13       22.69       33.10     10.40 o 
   2   5  13       31.93       29.08      8.76 o 
   3   5  13       80.18       41.00     11.14 o 
   4   5  13      640.25      656.56     21.30 o 
   5   5  13      209.66      196.35     15.50 o 
  -6   6  13      337.79      401.63     37.33 o 
  -5   6  13       55.81       44.80     25.54 o 
  -4   6  13      316.70      357.61     33.80 o 
  -3   6  13       15.54       -5.41     14.53 o 
  -2   6  13      639.56      596.11     29.55 o 
  -1   6  13       22.51        7.96      9.85 o 
   0   6  13      330.18      360.94     24.39 o 
   1   6  13       94.06       84.78     12.35 o 
   2   6  13      528.48      492.22     19.43 o 
   3   6  13      500.83      517.06     18.44 o 
   4   6  13        8.76       14.59     13.54 o 
   5   6  13       95.69      123.23     16.33 o 
  -6   7  13      356.38      393.77     38.12 o 
  -5   7  13       51.06       84.88     27.51 o 
  -4   7  13      404.19      429.12     24.71 o 
  -3   7  13        0.53       -2.74     14.72 o 
  -2   7  13       11.91       14.21     14.90 o 
  -1   7  13      289.00      334.83     26.49 o 
   0   7  13       82.29      115.37     17.82 o 
   1   7  13      217.88      221.87     15.02 o 
   2   7  13      149.83      121.11     12.46 o 
   3   7  13      141.15      150.26     14.00 o 
   4   7  13     1883.33     1825.52     37.69 o 
   5   7  13      337.18      322.62     17.72 o 
  -5   8  13      242.70      236.58     30.65 o 
  -4   8  13       62.87       49.48     17.68 o 
  -3   8  13      820.20      859.65     29.97 o 
  -2   8  13       26.01       49.49     21.61 o 
  -1   8  13      287.48      303.64     22.82 o 
   0   8  13       60.01       63.21     13.96 o 
   1   8  13      227.05      242.25     15.37 o 
   2   8  13      614.54      536.85     18.63 o 
   3   8  13       37.90       34.60     11.21 o 
   4   8  13        0.59        8.13     11.77 o 
   5   8  13       15.30       24.28     12.86 o 
  -5   9  13      147.73      159.55     31.44 o 
  -4   9  13      164.17      125.37     19.86 o 
  -3   9  13      404.76      457.54     22.40 o 
  -2   9  13       57.30       53.59     18.13 o 
  -1   9  13     1188.24     1251.55     38.56 o 
   0   9  13       68.25       74.48     14.22 o 
   1   9  13        5.11       12.28     13.13 o 
   2   9  13      457.78      430.36     32.46 o 
   3   9  13      108.48      116.64     12.97 o 
   4   9  13      336.93      385.14     18.13 o 
   5   9  13       76.32       58.00     14.20 o 
  -5  10  13      860.81      918.79     53.45 o 
  -4  10  13       39.09       41.52     18.87 o 
  -3  10  13      638.45      666.27     28.00 o 
  -2  10  13       46.48       40.03     18.46 o 
  -1  10  13      203.73      193.09     18.93 o 
   0  10  13       16.52       35.23     14.51 o 
   1  10  13     1406.16     1369.00     46.09 o 
   2  10  13       31.96       21.81     12.39 o 
   3  10  13       68.09       59.45     12.24 o 
   4  10  13       32.76       38.40     12.62 o 
  -5  11  13      405.70      440.14     38.91 o 
  -4  11  13      264.23      299.40     44.80 o 
  -3  11  13      612.99      687.11     29.14 o 
  -2  11  13       19.95       17.50     19.07 o 
  -1  11  13     2152.93     2154.74     52.70 o 
   0  11  13      291.93      289.69     19.78 o 
   1  11  13      180.41      196.24     18.14 o 
   2  11  13       44.47       35.74     13.15 o 
   3  11  13      519.22      504.56     19.90 o 
   4  11  13        0.00       -6.86     12.20 o 
  -4  12  13      274.87      276.55     24.71 o 
  -3  12  13      639.35      699.67     63.39 o 
  -2  12  13       95.80      116.18     22.00 o 
  -1  12  13      673.08      776.59     95.10 o 
   0  12  13        0.73        0.66     13.63 o 
   1  12  13      184.26      173.66     19.12 o 
   2  12  13        0.88       -9.37     12.29 o 
   3  12  13       68.78       83.58     13.81 o 
   4  12  13       31.87       54.84     13.99 o 
  -4  13  13        2.39      -17.97     18.01 o 
  -3  13  13      152.65      167.65     28.03 o 
  -2  13  13        1.11        9.32     20.57 o 
  -1  13  13      635.93      710.31     40.28 o 
   0  13  13       96.68      136.82     18.41 o 
   1  13  13      429.69      464.91     25.29 o 
   2  13  13       40.19       24.47     16.38 o 
   3  13  13      124.27      116.37     16.95 o 
  -4  14  13      309.83      330.22     28.03 o 
  -3  14  13       35.40        2.96     17.55 o 
  -2  14  13        7.45      -11.06     21.33 o 
  -1  14  13      435.49      461.51     32.00 o 
   0  14  13      125.60      133.21     18.74 o 
   1  14  13       30.18       -3.90     16.16 o 
   2  14  13      445.37      444.43     25.97 o 
   3  14  13      425.13      409.22     22.31 o 
  -3  15  13       15.40       16.83     17.82 o 
  -2  15  13       14.75       -5.18     20.94 o 
  -1  15  13      450.71      441.19     32.54 o 
   0  15  13      415.07      435.57     26.26 o 
   1  15  13      421.67      451.65     36.10 o 
   2  15  13        0.90      -25.08     25.08 o 
  -2  16  13      583.23      619.81     38.62 o 
  -1  16  13        1.70       21.68     27.71 o 
   0  16  13      457.88      495.59     35.59 o 
   1  16  13      105.43      139.43     24.47 o 
   2  16  13      442.73      448.00     52.15 o 
  -1  17  13       29.58       20.17     24.95 o 
   0  17  13      400.37      422.62     63.04 o 
   1  17  13       56.94       56.98     19.35 o 
  -4   0  14      576.56      670.43     41.66 o 
  -2   0  14     1154.57     1266.34     48.73 o 
   0   0  14      192.63      215.58     20.96 o 
   2   0  14     1519.07     1521.94     41.24 o 
   4   0  14       11.89       13.18     15.01 o 
  -5   1  14       23.69       55.71     28.10 o 
  -4   1  14      795.85      903.58     33.74 o 
  -3   1  14       15.77       18.95     18.08 o 
  -2   1  14      859.05      920.96     30.89 o 
  -1   1  14       18.35       11.50      9.55 o 
   0   1  14     1837.38     1867.33     35.74 o 
   1   1  14       87.82       80.49     12.83 o 
   2   1  14      326.14      313.50     13.86 o 
   3   1  14        0.21       -1.49      9.50 o 
   4   1  14      387.61      428.79     21.65 o 
   5   1  14      503.30      499.83     25.35 o 
  -5   2  14      135.59      117.32     17.12 o 
  -4   2  14      164.21      161.89     17.73 o 
  -3   2  14      244.48      275.87     19.86 o 
  -2   2  14      502.67      564.85     22.33 o 
  -1   2  14        4.88       -6.23      8.53 o 
   0   2  14      636.99      622.76     19.60 o 
   1   2  14        2.22       16.56     11.85 o 
   2   2  14     1053.28     1021.82     25.22 o 
   3   2  14      369.13      404.53     17.12 o 
   4   2  14       17.48       10.31     11.37 o 
   5   2  14      145.47      162.60     15.33 o 
  -5   3  14      480.47      536.81     37.73 o 
  -4   3  14     1017.60     1101.53     56.20 o 
  -3   3  14      451.52      503.98     25.33 o 
  -2   3  14       74.80       66.85     10.76 o 
  -1   3  14      331.04      347.44     24.05 o 
   0   3  14      451.14      419.02     17.86 o 
   1   3  14       16.24        3.42     10.91 o 
   2   3  14      389.46      370.55     20.59 o 
   3   3  14      164.51      136.66     13.06 o 
   4   3  14      123.35      138.52     13.97 o 
   5   3  14     1471.64     1509.44     38.87 o 
  -5   4  14      144.94      142.65     28.69 o 
  -4   4  14       52.33       47.94     23.19 o 
  -3   4  14      156.83      146.63     18.29 o 
  -2   4  14       33.70       32.06     12.62 o 
  -1   4  14      476.32      487.31     18.27 o 
   0   4  14       56.77       50.77     13.44 o 
   1   4  14       28.41       20.97     10.88 o 
   2   4  14       50.56       46.18     11.02 o 
   3   4  14      488.31      459.76     18.31 o 
   4   4  14      439.49      424.66     20.80 o 
  -5   5  14      276.71      300.24     34.19 o 
  -4   5  14       12.01        8.65     21.61 o 
  -3   5  14     1012.95     1110.87     39.01 o 
  -2   5  14       44.90       35.61     13.40 o 
  -1   5  14      971.06      970.35     26.47 o 
   0   5  14      621.73      626.36     21.66 o 
   1   5  14     1170.43     1144.40     30.16 o 
   2   5  14      278.23      259.90     18.33 o 
   3   5  14       65.71       53.34     16.00 o 
   4   5  14       68.43       62.92     15.07 o 
  -5   6  14      443.25      421.67     38.12 o 
  -4   6  14        0.24       -1.18     22.79 o 
  -3   6  14       96.39      107.22     19.12 o 
  -2   6  14       67.36       45.13     14.32 o 
  -1   6  14     1490.07     1489.42     42.31 o 
   0   6  14       19.96       17.04     10.55 o 
   1   6  14      751.00      732.74     24.45 o 
   2   6  14       98.19      118.06     12.75 o 
   3   6  14      685.07      672.78     22.06 o 
   4   6  14      604.73      561.92     28.18 o 
  -5   7  14        7.86       16.11     26.72 o 
  -4   7  14       49.43       44.01     27.12 o 
  -3   7  14     1127.62     1263.00     43.33 o 
  -2   7  14        0.18      -13.00     13.00 o 
  -1   7  14      434.21      466.47     32.84 o 
   0   7  14       29.72       20.00     12.23 o 
   1   7  14      632.04      622.60     24.43 o 
   2   7  14       57.57       26.65     11.48 o 
   3   7  14      271.94      255.90     19.89 o 
   4   7  14       32.68       31.31     12.99 o 
  -5   8  14      223.14      250.33     34.98 o 
  -4   8  14       37.03        9.53     18.27 o 
  -3   8  14       19.64       23.33     18.16 o 
  -2   8  14       14.00       17.05     16.43 o 
  -1   8  14      915.79      943.66     31.70 o 
   0   8  14       97.16      123.88     17.36 o 
   1   8  14      110.16       70.15     19.12 o 
   2   8  14      417.66      385.37     19.21 o 
   3   8  14       31.82       33.51     12.58 o 
   4   8  14       83.29       71.99     13.77 o 
  -4   9  14      387.95      443.52     28.46 o 
  -3   9  14      469.60      518.19     29.82 o 
  -2   9  14        1.68        8.59     18.79 o 
  -1   9  14      246.29      254.12     24.89 o 
   0   9  14       36.84       43.95     14.60 o 
   1   9  14     1019.27     1020.41     39.14 o 
   2   9  14      271.74      295.67     16.09 o 
   3   9  14       60.61       57.68     12.63 o 
   4   9  14      783.84      779.80     25.87 o 
  -4  10  14       78.87       47.84     20.54 o 
  -3  10  14        0.09       11.79     27.90 o 
  -2  10  14       13.05       37.07     19.80 o 
  -1  10  14      227.07      226.12     25.30 o 
   0  10  14      842.41      915.03     34.96 o 
   1  10  14        7.07       -5.76     15.07 o 
   2  10  14       14.42       22.75     12.38 o 
   3  10  14      120.95      106.87     14.17 o 
  -4  11  14      529.08      594.72     32.76 o 
  -3  11  14       21.08        6.65     18.89 o 
  -2  11  14       42.89       56.99     20.79 o 
  -1  11  14      217.70      243.55     25.96 o 
   0  11  14       76.40       77.87     17.18 o 
   1  11  14       12.82        2.84     14.66 o 
   2  11  14      392.31      434.01     22.63 o 
   3  11  14       77.60       82.15     13.66 o 
  -3  12  14        9.83      -21.83     26.72 o 
  -2  12  14      257.82      221.72     53.64 o 
  -1  12  14      781.43      787.58     61.89 o 
   0  12  14       70.63       75.59     17.91 o 
   1  12  14      225.56      224.68     20.62 o 
   2  12  14      275.12      267.78     31.44 o 
   3  12  14       12.50       18.45     13.60 o 
  -3  13  14      691.73      692.95     53.84 o 
  -2  13  14       70.98       71.10     24.17 o 
  -1  13  14       65.69       66.90     22.99 o 
   0  13  14      779.88      753.46     32.12 o 
   1  13  14      282.33      261.29     25.65 o 
   2  13  14       73.44       57.55     18.43 o 
  -2  14  14      321.27      386.70     33.12 o 
  -1  14  14      305.57      284.78     67.99 o 
   0  14  14       29.21        9.34     16.53 o 
   1  14  14      537.66      586.85     29.64 o 
  -1  15  14       81.37      140.90     25.79 o 
   0  15  14      391.01      422.68     26.80 o 
  -3   0  15       29.07       73.09     23.58 o 
  -1   0  15      471.08      479.97     21.90 o 
   1   0  15       43.45       39.07     19.30 o 
   3   0  15       43.64       51.11     16.05 o 
  -4   1  15       21.21       10.54     15.38 o 
  -3   1  15      807.04      900.20    101.19 o 
  -2   1  15      116.13      116.50     17.22 o 
  -1   1  15        4.48        3.58      8.76 o 
   0   1  15      264.93      275.36     14.65 o 
   1   1  15      215.38      222.28     17.23 o 
   2   1  15       16.31       15.03     10.37 o 
   3   1  15      447.58      479.66     19.00 o 
   4   1  15       63.52       66.75     13.79 o 
  -4   2  15      103.86      102.57     27.12 o 
  -3   2  15       31.56       85.67     26.72 o 
  -2   2  15       44.85       56.20     22.40 o 
  -1   2  15      377.31      409.02     15.96 o 
   0   2  15      761.82      787.84     24.59 o 
   1   2  15      132.82      131.78     14.09 o 
   2   2  15       68.79       53.85     11.73 o 
   3   2  15       61.07       43.61     12.42 o 
   4   2  15       10.25       10.14     12.30 o 
  -4   3  15       71.03       84.49     27.12 o 
  -3   3  15      170.52      194.13     28.69 o 
  -2   3  15      622.57      589.87     39.30 o 
  -1   3  15       78.44      104.13     14.63 o 
   0   3  15      191.40      211.78     15.44 o 
   1   3  15      224.04      264.53     29.50 o 
   2   3  15     1162.76     1192.96     28.84 o 
   3   3  15       66.44       48.38     12.74 o 
   4   3  15      392.63      388.01     23.75 o 
  -4   4  15      500.86      570.61     42.84 o 
  -3   4  15      268.48      306.53     33.40 o 
  -2   4  15       26.84       45.59     23.58 o 
  -1   4  15      598.72      607.11     27.06 o 
   0   4  15     1486.73     1476.89     41.84 o 
   1   4  15       62.84       59.28     13.33 o 
   2   4  15      581.52      585.99     20.44 o 
   3   4  15      181.12      212.79     17.96 o 
  -4   5  15      427.41      471.97     41.26 o 
  -3   5  15       34.02       21.38     19.06 o 
  -2   5  15      224.69      240.46     23.70 o 
  -1   5  15      418.69      432.72     21.86 o 
   0   5  15        4.64       -7.35     11.19 o 
   1   5  15      681.65      668.31     24.41 o 
   2   5  15      809.99      775.36     24.05 o 
   3   5  15      138.05      130.78     14.40 o 
  -4   6  15      449.65      497.12     42.84 o 
  -3   6  15       26.75        0.88     26.53 o 
  -2   6  15       43.31       26.10     15.20 o 
  -1   6  15        9.92        1.58     14.19 o 
   0   6  15      297.72      290.38     18.20 o 
   1   6  15       20.21        7.64     12.41 o 
   2   6  15        4.16        9.79     11.42 o 
   3   6  15        9.22       11.14     12.46 o 
  -4   7  15      970.72     1139.26     61.31 o 
  -3   7  15      164.91      165.04     21.53 o 
  -2   7  15      169.28      169.83     18.31 o 
  -1   7  15       22.87       42.06     14.64 o 
   0   7  15      122.52      152.28     15.60 o 
   1   7  15       20.46       24.82     16.73 o 
   2   7  15      420.26      422.96     36.93 o 
   3   7  15        2.74      -12.32     12.32 o 
  -3   8  15       52.28       61.25     19.83 o 
  -2   8  15       69.95       65.97     16.81 o 
  -1   8  15      554.04      591.31     26.82 o 
   0   8  15      122.37      121.59     15.05 o 
   1   8  15        8.67        4.70     17.70 o 
   2   8  15      103.36      101.80     16.73 o 
   3   8  15      120.35      131.23     14.81 o 
  -3   9  15      588.95      645.74     33.46 o 
  -2   9  15       11.79       42.46     29.87 o 
  -1   9  15       37.06       32.52     16.10 o 
   0   9  15      117.90      148.23     15.84 o 
   1   9  15     1597.40     1655.11     62.39 o 
   2   9  15       52.01       25.42     13.87 o 
  -3  10  15       83.71       15.11     20.00 o 
  -2  10  15        4.08       22.30     22.00 o 
  -1  10  15     1963.95     2018.00    109.25 o 
   0  10  15       29.79       38.03     14.51 o 
   1  10  15        5.61       -3.96     13.08 o 
   2  10  15       11.44       -0.85     14.01 o 
  -2  11  15      149.84      119.80     24.61 o 
  -1  11  15       29.15       42.00     20.86 o 
   0  11  15       39.55       50.94     18.10 o 
   1  11  15      985.48     1065.02     32.53 o 
  -1  12  15      334.58      346.83     30.01 o 
   0  12  15      198.73      210.32     22.14 o 
   1  12  15        3.72       19.58     18.20 o 
  -2   0  16       98.91       83.71     26.33 o 
   0   0  16     1390.14     1407.53     51.81 o 
   2   0  16      258.61      250.34     30.06 o 
  -3   1  16      210.74      235.79     31.83 o 
  -2   1  16      666.57      716.81     33.59 o 
  -1   1  16       31.33       25.80     11.42 o 
   0   1  16      190.75      199.40     14.32 o 
   1   1  16      151.95      168.45     14.20 o 
   2   1  16     1832.03     1867.00     59.67 o 
  -3   2  16       20.74        5.11     23.19 o 
  -2   2  16        0.05      -20.83     22.01 o 
  -1   2  16       39.96       37.29     12.77 o 
   0   2  16      632.16      676.02     26.89 o 
   1   2  16        2.05      -10.59     12.22 o 
   2   2  16       23.59       14.90     15.70 o 
  -3   3  16      304.39      288.06     35.76 o 
  -2   3  16       83.64       74.27     26.72 o 
  -1   3  16        8.39       -4.20     11.92 o 
   0   3  16       52.24       45.85     13.53 o 
   1   3  16        6.72       19.06     13.37 o 
   2   3  16       10.08       -6.12     13.46 o 
  -3   4  16      209.42      211.42     34.19 o 
  -2   4  16       98.87       78.20     26.72 o 
  -1   4  16      398.68      439.32     35.39 o 
   0   4  16       32.10       20.77     12.35 o 
   1   4  16       24.07        7.03     13.21 o 
   2   4  16       30.91       32.24     13.93 o 
  -3   5  16      242.52      241.68     36.15 o 
  -2   5  16        2.83       21.22     25.94 o 
  -1   5  16      385.92      412.21     42.52 o 
   0   5  16      178.97      169.17     16.05 o 
   1   5  16      491.48      508.77     22.08 o 
   2   5  16       12.62       28.37     13.55 o 
  -2   6  16       37.12       69.16     27.51 o 
  -1   6  16      208.30      216.33     20.19 o 
   0   6  16       56.56       76.30     14.56 o 
   1   6  16      442.74      463.98     22.06 o 
  -2   7  16      107.35      118.68     30.65 o 
  -1   7  16      341.61      336.49     23.28 o 
   0   7  16       10.89       16.37     13.86 o 
   1   7  16      646.51      702.85     27.85 o 
  -1   8  16       88.79      115.32     25.70 o 
   0   8  16       91.31      106.31     20.03 o 
   1   8  16      799.97      715.98     38.24 o 
                                                 
